# Supplementary material for: 1-Bromo-2,3,6-trichloro-4,5-dimethoxy­benzene
Source: Acta Crystallogr Sect E Struct Rep Online. 2010 Jan 30;66(Pt 2):o487. doi: 10.1107/S1600536810002977 (PMC2979667; doi:10.1107/S1600536810002977)
Supplement: Supplementary file 1 [file e-66-0o487-sup1.cif]

##############################################################################
###                                                                        ###
###        Electronic paper (Acta Crystallographica Section E)             ###
###                                                                        ###
##############################################################################
#                                                                            #
# This CIF contains the data in a paper accepted for publication in Acta     #
# Crystallographica Section E. It conforms to the requirements of Notes      #
# for Authors for Section E, and has been peer reviewed under the auspices   #
# of the IUCr Commission on Journals.                                        #
#                                                                            #
# Full details of the Crystallographic Information File format               #
# are given in the paper "The Crystallographic Information File (CIF):       #
# a New Standard Archive File for Crystallography" by S. R. Hall, F. H.      #
# Allen and I. D. Brown [Acta Cryst. (1991), A47, 655-685].                  #
#                                                                            #
# The current version of the core CIF dictionary is obtainable from          #
# ftp://ftp.iucr.org/pub/cif_core.dic. The current version number is 2.4.    #
#                                                                            #
# Software is freely available for graphical display of the structure(s) in  #
# this CIF.  For information consult the CIF home page http://www.iucr.org/  #
# cif/home.html                                                              #
#                                                                            #
# This file may be used for bona fide research purposes within the           #
# scientific community so long as proper attribution is given to the journal # 
# article from which it was obtained.                                        #
#                                                                            #
##############################################################################
                                             
data_I
_audit_creation_method     SHELXL-97
_chemical_name_systematic
;
1-Bromo-2,3,6-trichloro-4,5-dimethoxybenzene
;
_chemical_name_common     ?
_chemical_formula_moiety     'C8 H6 Br Cl3 O2'
_chemical_formula_sum     'C8 H6 Br Cl3 O2'
_chemical_formula_iupac     'C8 H6 Br Cl3 O2'
_chemical_formula_weight     320.39
_chemical_melting_point     ?
_symmetry_cell_setting     triclinic
_symmetry_space_group_name_H-M     'P -1'
_symmetry_space_group_name_Hall     '-P 1'
loop_
    _symmetry_equiv_pos_as_xyz
    'x, y, z'
    '-x, -y, -z'
_cell_length_a     7.7885(7)
_cell_length_b     8.8600(7)
_cell_length_c     9.1523(8)
_cell_angle_alpha     62.256(3)
_cell_angle_beta     75.358(4)
_cell_angle_gamma     75.133(4)
_cell_volume     533.64(8)
_cell_formula_units_Z     2
_cell_measurement_reflns_used     5684
_cell_measurement_theta_min     5.53
_cell_measurement_theta_max     66.09
_cell_measurement_temperature     90.0(2)
_exptl_crystal_description     'irregular plate'
_exptl_crystal_colour     colourless
_exptl_crystal_size_max     0.20
_exptl_crystal_size_mid     0.15
_exptl_crystal_size_min     0.07
_exptl_crystal_density_diffrn     1.994
_exptl_crystal_density_meas     ?
_exptl_crystal_density_method     'not measured'
_exptl_crystal_F_000     312
_exptl_absorpt_coefficient_mu     11.937
_exptl_absorpt_correction_type     multi-scan
_exptl_absorpt_process_details     '(SADABS; Bruker, 2006)'
_exptl_absorpt_correction_T_min     0.193
_exptl_absorpt_correction_T_max     0.434
_exptl_special_details
;
;
_diffrn_ambient_temperature     90.0(2)
_diffrn_radiation_type     CuK\a
_diffrn_radiation_wavelength     1.54178
_diffrn_radiation_source     'fine-focus rotating anode'
_diffrn_radiation_monochromator     'graded multilayer optics'
_diffrn_measurement_device_type     'Bruker X8 Proteum diffractometer'
_diffrn_measurement_method     '\f and \w scans'
_diffrn_detector_area_resol_mean     18
_diffrn_reflns_number     6588
_diffrn_reflns_av_R_equivalents     0.0381
_diffrn_reflns_av_sigmaI/netI     0.0328
_diffrn_reflns_theta_min     5.53
_diffrn_reflns_theta_max     67.36
_diffrn_reflns_theta_full     67.36
_diffrn_measured_fraction_theta_max     0.952
_diffrn_measured_fraction_theta_full     0.952
_diffrn_reflns_limit_h_min     -9
_diffrn_reflns_limit_h_max     7
_diffrn_reflns_limit_k_min     -10
_diffrn_reflns_limit_k_max     10
_diffrn_reflns_limit_l_min     -10
_diffrn_reflns_limit_l_max     10
_diffrn_standards_number     0
_diffrn_standards_interval_count     .
_diffrn_standards_interval_time     .
_diffrn_standards_decay_%     ?
_refine_special_details
;
Refinement of <i>F</i>^2^ against ALL reflections. The weighted <i>R</i>-factor
<i>wR</i> and goodness of fit <i>S</i> are based on <i>F</i>^2^, conventional
<i>R</i>-factors <i>R</i> are based on <i>F</i>, with <i>F</i> set to zero for
negative <i>F</i>^2^. The threshold expression of <i>F</i>^2^ >
2\s(<i>F</i>^2^) is used only for calculating <i>R</i>-factors(gt) <i>etc</i>.
and is not relevant to the choice of reflections for refinement.
<i>R</i>-factors based on <i>F</i>^2^ are statistically about twice as large
as those based on <i>F</i>, and <i>R</i>- factors based on ALL data will be
even larger.
;
_reflns_number_total     1828
_reflns_number_gt     1720
_reflns_threshold_expression     I>2\s(I)
_refine_ls_structure_factor_coef     Fsqd
_refine_ls_matrix_type     full
_refine_ls_R_factor_all     0.0403
_refine_ls_R_factor_gt     0.0377
_refine_ls_wR_factor_gt     0.0984
_refine_ls_wR_factor_ref     0.1025
_refine_ls_goodness_of_fit_ref     1.119
_refine_ls_restrained_S_all     1.122
_refine_ls_number_reflns     1828
_refine_ls_number_parameters     138
_refine_ls_number_restraints     6
_refine_ls_hydrogen_treatment     constr
_refine_ls_weighting_scheme     calc
_refine_ls_weighting_details
         'calc w=1/[\s^2^(Fo^2^)+(0.0466P)^2^+0.7260P] where P=(Fo^2^+2Fc^2^)/3'
_atom_sites_solution_hydrogens     geom
_atom_sites_solution_primary     direct
_atom_sites_solution_secondary     difmap
_refine_ls_shift/su_max     0.004
_refine_ls_shift/su_mean     0.000
_refine_diff_density_max     0.354
_refine_diff_density_min     -0.520
_refine_ls_extinction_method     'SHELXL97 (Sheldrick, 2008)'
_refine_ls_extinction_coef     0.0232(18)
_refine_ls_extinction_expression
                                  'Fc^*^=kFc[1+0.001xFc^2^\l^3^/sin(2\q)]^-1/4^'
loop_
    _atom_type_symbol
    _atom_type_description
    _atom_type_scat_dispersion_real
    _atom_type_scat_dispersion_imag
    _atom_type_scat_source
    'C' 'C' 0.0181 0.0091
                         'International Tables Vol C Tables 4.2.6.8 and 6.1.1.4'
    'H' 'H' 0.0000 0.0000
                         'International Tables Vol C Tables 4.2.6.8 and 6.1.1.4'
    'O' 'O' 0.0492 0.0322
                         'International Tables Vol C Tables 4.2.6.8 and 6.1.1.4'
    'Cl' 'Cl' 0.3639 0.7018
                         'International Tables Vol C Tables 4.2.6.8 and 6.1.1.4'
    'Br' 'Br' -0.6763 1.2805
                         'International Tables Vol C Tables 4.2.6.8 and 6.1.1.4'
_computing_data_collection     'APEX2 (Bruker, 2006)'
_computing_cell_refinement     'SAINT (Bruker, 2006)'
_computing_data_reduction     'SAINT (Bruker, 2006)'
_computing_structure_solution     'SHELXS97 (Sheldrick, 2008)'
_computing_structure_refinement     'SHELXL97 (Sheldrick, 2008)'
_computing_molecular_graphics     'XP in SHELXTL (Sheldrick, 2008)'
_computing_publication_material
;
SHELX97 (Sheldrick, 2008) and local procedures
;
loop_
    _atom_site_type_symbol
    _atom_site_label
    _atom_site_fract_x
    _atom_site_fract_y
    _atom_site_fract_z
    _atom_site_U_iso_or_equiv
    _atom_site_adp_type
    _atom_site_calc_flag
    _atom_site_refinement_flags
    _atom_site_occupancy
    _atom_site_disorder_assembly
    _atom_site_disorder_group
    C C1 0.2391(4) 0.6704(4) 0.7165(4) 0.0318(6) Uani d . 1 A .
    C C2 0.2512(4) 0.7913(5) 0.7681(4) 0.0360(7) Uani d . 1 . .
    C C3 0.2598(4) 0.9603(4) 0.6519(4) 0.0356(7) Uani d D 1 A .
    C C4 0.2536(4) 1.0107(4) 0.4851(4) 0.0366(7) Uani d D 1 . .
    C C5 0.2393(4) 0.8899(4) 0.4345(4) 0.0350(7) Uani d D 1 A .
    C C6 0.2314(4) 0.7212(4) 0.5504(4) 0.0329(7) Uani d D 1 . .
    O O1 0.2295(3) 0.5051(3) 0.8291(3) 0.0418(6) Uani d . 1 . .
    C C7 0.3984(6) 0.3991(5) 0.8622(6) 0.0592(11) Uani d . 1 A .
    H H7A 0.4694 0.3956 0.7585 0.089 Uiso calc R 1 . .
    H H7B 0.3800 0.2818 0.9444 0.089 Uiso calc R 1 . .
    H H7C 0.4627 0.4464 0.9066 0.089 Uiso calc R 1 . .
    O O2 0.2646(3) 0.7442(4) 0.9285(3) 0.0486(6) Uani d . 1 . .
    C C8 0.1070(5) 0.6975(6) 1.0458(5) 0.0558(10) Uani d . 1 . .
    H H8A 0.0096 0.7968 1.0188 0.084 Uiso calc R 1 . .
    H H8B 0.1309 0.6619 1.1584 0.084 Uiso calc R 1 . .
    H H8C 0.0717 0.6014 1.0412 0.084 Uiso calc R 1 . .
    Cl Cl1 0.27710(13) 1.10613(13) 0.71869(14) 0.0567(3) Uani d D 1 . .
    Cl Cl2 0.265(3) 1.2206(17) 0.326(2) 0.0539(7) Uani d PD 0.483(3) A 1
    Br Br3 0.2388(9) 0.9427(6) 0.2147(7) 0.0495(7) Uani d PD 0.483(3) A 1
    Br Br2 0.2599(11) 1.2383(6) 0.3376(8) 0.0539(7) Uani d PD 0.517(3) A 2
    Cl Cl3 0.228(2) 0.9701(14) 0.2211(15) 0.0495(7) Uani d PD 0.517(3) A 2
    Cl Cl4 0.20968(13) 0.56783(11) 0.49546(11) 0.0485(3) Uani d D 1 A .
loop_
    _atom_site_aniso_label
    _atom_site_aniso_U_11
    _atom_site_aniso_U_22
    _atom_site_aniso_U_33
    _atom_site_aniso_U_12
    _atom_site_aniso_U_13
    _atom_site_aniso_U_23
    C1 0.0236(14) 0.0338(16) 0.0354(16) -0.0092(12) -0.0006(11) -0.0123(13)
    C2 0.0257(15) 0.0442(18) 0.0406(17) -0.0106(13) 0.0000(12) -0.0203(15)
    C3 0.0255(15) 0.0388(17) 0.0513(19) -0.0071(12) -0.0013(13) -0.0280(15)
    C4 0.0242(15) 0.0279(15) 0.0501(19) -0.0039(12) 0.0005(13) -0.0136(14)
    C5 0.0269(15) 0.0348(16) 0.0392(16) -0.0046(12) -0.0039(12) -0.0133(14)
    C6 0.0291(15) 0.0323(16) 0.0387(16) -0.0080(12) -0.0021(12) -0.0163(13)
    O1 0.0424(13) 0.0343(12) 0.0402(12) -0.0132(10) -0.0033(10) -0.0072(10)
    C7 0.054(2) 0.040(2) 0.060(2) 0.0007(17) -0.0095(19) -0.0062(18)
    O2 0.0456(14) 0.0687(17) 0.0418(13) -0.0189(12) -0.0064(10) -0.0275(13)
    C8 0.050(2) 0.076(3) 0.0380(19) -0.009(2) -0.0024(16) -0.0245(19)
    Cl1 0.0559(6) 0.0536(6) 0.0797(7) -0.0177(4) 0.0007(5) -0.0454(5)
    Cl2 0.0526(6) 0.0296(11) 0.0692(11) -0.0075(10) -0.0009(7) -0.0165(7)
    Br3 0.0579(9) 0.0403(16) 0.0456(6) -0.0037(12) -0.0149(5) -0.0133(8)
    Br2 0.0526(6) 0.0296(11) 0.0692(11) -0.0075(10) -0.0009(7) -0.0165(7)
    Cl3 0.0579(9) 0.0403(16) 0.0456(6) -0.0037(12) -0.0149(5) -0.0133(8)
    Cl4 0.0670(6) 0.0407(5) 0.0471(5) -0.0185(4) -0.0078(4) -0.0221(4)
_geom_special_details
;
All e.s.d.'s (except the e.s.d. in the dihedral angle between two l.s. planes)
are estimated using the full covariance matrix. The cell e.s.d.'s are taken
into account individually in the estimation of e.s.d.'s in distances, angles
and torsion angles; correlations between e.s.d.'s in cell parameters are only
used when they are defined by crystal symmetry. An approximate (isotropic)
treatment of cell e.s.d.'s is used for estimating e.s.d.'s involving l.s.
planes.
;
loop_
    _geom_bond_atom_site_label_1
    _geom_bond_atom_site_label_2
    _geom_bond_site_symmetry_2
    _geom_bond_distance
    _geom_bond_publ_flag
    C1 O1 . 1.351(4) ?
    C1 C6 . 1.383(5) ?
    C1 C2 . 1.388(5) ?
    C2 O2 . 1.350(4) ?
    C2 C3 . 1.382(5) ?
    C3 C4 . 1.387(5) ?
    C3 Cl1 . 1.711(3) ?
    C4 C5 . 1.386(5) ?
    C4 Cl2 . 1.756(15) ?
    C4 Br2 . 1.837(6) ?
    C5 C6 . 1.379(5) ?
    C5 Cl3 . 1.758(12) ?
    C5 Br3 . 1.842(6) ?
    C6 Cl4 . 1.710(3) ?
    O1 C7 . 1.417(5) ?
    C7 H7A . 0.9800 ?
    C7 H7B . 0.9800 ?
    C7 H7C . 0.9800 ?
    O2 C8 . 1.418(5) ?
    C8 H8A . 0.9800 ?
    C8 H8B . 0.9800 ?
    C8 H8C . 0.9800 ?
loop_
    _geom_angle_atom_site_label_1
    _geom_angle_atom_site_label_2
    _geom_angle_atom_site_label_3
    _geom_angle_site_symmetry_1
    _geom_angle_site_symmetry_3
    _geom_angle
    _geom_angle_publ_flag
    O1 C1 C6 . . 120.3(3) ?
    O1 C1 C2 . . 120.0(3) ?
    C6 C1 C2 . . 119.7(3) ?
    O2 C2 C3 . . 119.5(3) ?
    O2 C2 C1 . . 120.9(3) ?
    C3 C2 C1 . . 119.5(3) ?
    C2 C3 C4 . . 120.7(3) ?
    C2 C3 Cl1 . . 118.5(3) ?
    C4 C3 Cl1 . . 120.8(3) ?
    C5 C4 C3 . . 119.5(3) ?
    C5 C4 Cl2 . . 115.5(6) ?
    C3 C4 Cl2 . . 125.0(7) ?
    C5 C4 Br2 . . 121.8(3) ?
    C3 C4 Br2 . . 118.7(3) ?
    C6 C5 C4 . . 119.7(3) ?
    C6 C5 Cl3 . . 125.0(5) ?
    C4 C5 Cl3 . . 115.3(4) ?
    C6 C5 Br3 . . 117.6(3) ?
    C4 C5 Br3 . . 122.6(3) ?
    C5 C6 C1 . . 120.8(3) ?
    C5 C6 Cl4 . . 121.6(3) ?
    C1 C6 Cl4 . . 117.6(2) ?
    C1 O1 C7 . . 114.5(3) ?
    O1 C7 H7A . . 109.5 ?
    O1 C7 H7B . . 109.5 ?
    H7A C7 H7B . . 109.5 ?
    O1 C7 H7C . . 109.5 ?
    H7A C7 H7C . . 109.5 ?
    H7B C7 H7C . . 109.5 ?
    C2 O2 C8 . . 115.4(3) ?
    O2 C8 H8A . . 109.5 ?
    O2 C8 H8B . . 109.5 ?
    H8A C8 H8B . . 109.5 ?
    O2 C8 H8C . . 109.5 ?
    H8A C8 H8C . . 109.5 ?
    H8B C8 H8C . . 109.5 ?
loop_
    _geom_torsion_atom_site_label_1
    _geom_torsion_atom_site_label_2
    _geom_torsion_atom_site_label_3
    _geom_torsion_atom_site_label_4
    _geom_torsion_site_symmetry_1
    _geom_torsion_site_symmetry_2
    _geom_torsion_site_symmetry_3
    _geom_torsion_site_symmetry_4
    _geom_torsion
    _geom_torsion_publ_flag
    O1 C1 C2 O2 . . . . 4.0(5) ?
    C6 C1 C2 O2 . . . . -177.9(3) ?
    O1 C1 C2 C3 . . . . -179.6(3) ?
    C6 C1 C2 C3 . . . . -1.5(5) ?
    O2 C2 C3 C4 . . . . 177.4(3) ?
    C1 C2 C3 C4 . . . . 1.0(5) ?
    O2 C2 C3 Cl1 . . . . -2.9(4) ?
    C1 C2 C3 Cl1 . . . . -179.3(2) ?
    C2 C3 C4 C5 . . . . -0.3(5) ?
    Cl1 C3 C4 C5 . . . . -179.9(2) ?
    C2 C3 C4 Cl2 . . . . -179.6(9) ?
    Cl1 C3 C4 Cl2 . . . . 0.7(10) ?
    C2 C3 C4 Br2 . . . . 178.5(4) ?
    Cl1 C3 C4 Br2 . . . . -1.2(5) ?
    C3 C4 C5 C6 . . . . 0.0(5) ?
    Cl2 C4 C5 C6 . . . . 179.4(8) ?
    Br2 C4 C5 C6 . . . . -178.7(4) ?
    C3 C4 C5 Cl3 . . . . 178.8(6) ?
    Cl2 C4 C5 Cl3 . . . . -1.8(10) ?
    Br2 C4 C5 Cl3 . . . . 0.1(7) ?
    C3 C4 C5 Br3 . . . . -177.6(3) ?
    Cl2 C4 C5 Br3 . . . . 1.8(9) ?
    Br2 C4 C5 Br3 . . . . 3.7(5) ?
    C4 C5 C6 C1 . . . . -0.6(5) ?
    Cl3 C5 C6 C1 . . . . -179.2(7) ?
    Br3 C5 C6 C1 . . . . 177.2(3) ?
    C4 C5 C6 Cl4 . . . . 178.8(2) ?
    Cl3 C5 C6 Cl4 . . . . 0.2(8) ?
    Br3 C5 C6 Cl4 . . . . -3.4(4) ?
    O1 C1 C6 C5 . . . . 179.4(3) ?
    C2 C1 C6 C5 . . . . 1.3(5) ?
    O1 C1 C6 Cl4 . . . . 0.0(4) ?
    C2 C1 C6 Cl4 . . . . -178.1(2) ?
    C6 C1 O1 C7 . . . . 96.2(4) ?
    C2 C1 O1 C7 . . . . -85.7(4) ?
    C3 C2 O2 C8 . . . . 113.2(4) ?
    C1 C2 O2 C8 . . . . -70.5(4) ?
data_global
_journal_date_recd_electronic     2010-01-13
_journal_date_accepted     2010-01-24
_journal_name_full     'Acta Crystallographica, Section E'
_journal_year     2010
_journal_volume     66
_journal_issue      2
_journal_page_first     o487
_journal_page_last     o487
_journal_paper_category     QO
_journal_coeditor_code     OM2317
_publ_contact_author_name     'Hans-Joachim Lehmler'
_publ_contact_author_address
;
The University of Iowa
Department of Occupational and Environmental Health
100 Oakdale Campus, 124 IREH
Iowa City, IA 52242-5000
USA
;
_publ_contact_author_email     hans-joachim-lehmler@uiowa.edu
_publ_contact_author_fax     '1 (319) 335-4290'
_publ_contact_author_phone     '1 (319) 335-4211'
_publ_section_title
;
1-Bromo-2,3,6-trichloro-4,5-dimethoxybenzene
;
loop_
    _publ_author_name
    _publ_author_footnote
    _publ_author_address
    'Song, Yang' .
;
College of Pharmaceutical Sciences
Southwest University
Chong Qing 400716,
People's Republic of China
;
    'Parkin, Sean' .
;
University of Kentucky
Department of Chemistry
Lexington, KY 40506-0055
USA
;
    'Lehmler, Hans-Joachim' .
;
The University of Iowa
Department of Occupational and Environmental Health
100 Oakdale Campus, 124 IREH
Iowa City, IA 52242-5000
USA
;
_publ_section_synopsis     .
