# Supplementary material for: 1-Bromo-2,3,6-trichloro-4,5-dimethoxy­benzene
Source: Acta Crystallogr Sect E Struct Rep Online. 2010 Jan 30;66(Pt 2):o487. doi: 10.1107/S1600536810002977 (PMC2979667; doi:10.1107/S1600536810002977)
Supplement: Supplementary file 2 [file e-66-0o487-Isup2.hkl]

# 
# h,k,l, Fc-squared, Fo-squared, sigma(Fo-squared) and status flag 
# 
data_I
_shelx_title ' x07035 in P-1' 
_shelx_refln_list_code          4 
_shelx_F_calc_maximum       96.78 
_exptl_crystal_F_000       312.00 
_reflns_d_resolution_high  0.8352 
 
loop_ 
 _symmetry_equiv_pos_as_xyz 
 'x, y, z' 
 '-x, -y, -z' 
 
_cell_length_a     7.7885 
_cell_length_b     8.8600 
_cell_length_c     9.1523 
_cell_angle_alpha  62.256 
_cell_angle_beta   75.358 
_cell_angle_gamma  75.133 
 
_shelx_F_squared_multiplier     1.000 
 
loop_ 
 _refln_index_h 
 _refln_index_k 
 _refln_index_l 
 _refln_F_squared_calc 
 _refln_F_squared_meas 
 _refln_F_squared_sigma 
 _refln_observed_status 
   1   0   0       30.04       25.98      0.80 o 
   3   0   0      109.04       93.99      3.12 o 
   5   0   0       33.95       36.32      1.43 o 
   6   0   0     2810.36     2875.63     88.29 o 
   7   0   0        4.41        2.79      0.43 o 
   8   0   0      515.54      453.36     25.48 o 
  -8   1   0      388.25      375.77     15.04 o 
  -7   1   0       44.13       29.90      1.64 o 
  -6   1   0      884.38      844.83     25.35 o 
  -5   1   0      132.75      125.44      3.55 o 
  -4   1   0     2528.48     2566.41    166.68 o 
  -3   1   0      325.71      403.13     13.85 o 
  -1   1   0      328.88      388.74     10.88 o 
   0   1   0     1574.29     1636.57     43.74 o 
   1   1   0      125.05      148.44      3.88 o 
   2   1   0      284.02      242.54      7.62 o 
   3   1   0      290.83      237.62     12.50 o 
   4   1   0      279.58      253.00     15.85 o 
   5   1   0      252.76      225.09      6.53 o 
   6   1   0        6.39        5.36      0.72 o 
   7   1   0       50.13       48.98      2.44 o 
   8   1   0        4.63        4.44      0.82 o 
  -8   2   0        0.40       -0.07      0.28 o 
  -7   2   0       47.22       49.98      2.16 o 
  -6   2   0       12.89       11.31      0.96 o 
  -5   2   0      352.95      318.75      7.35 o 
  -4   2   0      100.20      103.59      3.78 o 
  -3   2   0      900.73     1031.40     42.54 o 
  -2   2   0        0.64        0.76      0.46 o 
  -1   2   0      672.31      657.77     16.84 o 
   0   2   0       87.06       84.16      2.24 o 
   1   2   0      647.63      692.50     23.84 o 
   2   2   0      407.71      406.03     10.61 o 
   3   2   0       20.54       12.72      0.80 o 
   4   2   0       37.25       30.90      1.53 o 
   5   2   0      389.68      347.70      8.87 o 
   6   2   0      137.62      139.28      3.77 o 
   7   2   0      208.96      225.77      7.40 o 
   8   2   0       52.28       59.08      3.48 o 
  -7   3   0       11.49       11.90      0.65 o 
  -6   3   0      156.14      163.64      3.98 o 
  -5   3   0      225.65      203.69      4.26 o 
  -4   3   0      137.62      130.94      2.62 o 
  -3   3   0     1121.27     1184.76     48.24 o 
  -2   3   0      225.29      196.96      6.54 o 
  -1   3   0     1715.05     1618.66     40.99 o 
   0   3   0       39.37       33.68      1.08 o 
   1   3   0     2563.52     2648.24     72.63 o 
   2   3   0      451.27      474.80     13.92 o 
   3   3   0     2337.79     2155.14    104.67 o 
   4   3   0      460.39      423.27     13.99 o 
   5   3   0      561.01      498.44     11.77 o 
   6   3   0      101.04       94.34      2.70 o 
   7   3   0      127.72      121.65      4.11 o 
   8   3   0       13.81       11.56      1.82 o 
  -7   4   0       89.29       90.15      2.42 o 
  -6   4   0      160.82      163.19      4.37 o 
  -5   4   0      209.01      226.55      6.00 o 
  -4   4   0      527.09      526.69     11.04 o 
  -3   4   0      163.22      158.98      3.68 o 
  -2   4   0     1112.27     1113.98     42.04 o 
  -1   4   0      406.82      389.15     11.96 o 
   0   4   0     1408.98     1523.98     42.49 o 
   1   4   0      853.97      904.23     29.77 o 
   2   4   0     1688.90     1796.55     50.87 o 
   3   4   0      336.53      328.70      9.35 o 
   4   4   0     1044.01     1003.38     24.66 o 
   5   4   0      288.48      254.11      7.29 o 
   6   4   0      351.01      328.08     12.03 o 
   7   4   0      233.01      218.70      8.48 o 
   8   4   0       72.54       54.10      4.06 o 
  -6   5   0       78.99       82.80      2.59 o 
  -5   5   0        0.25        0.13      0.80 o 
  -4   5   0      126.26      134.98      3.64 o 
  -3   5   0       77.81       85.15      2.33 o 
  -2   5   0       77.77       72.22      1.49 o 
  -1   5   0      382.86      417.08      8.89 o 
   0   5   0        6.28        2.61      0.29 o 
   1   5   0      293.90      289.14      7.29 o 
   2   5   0      117.09      110.73      2.87 o 
   3   5   0      287.18      283.51      6.34 o 
   4   5   0      210.59      202.05      5.58 o 
   5   5   0      147.22      140.03      5.20 o 
   6   5   0      139.90      136.84      6.77 o 
   7   5   0        0.84       -0.70      1.03 o 
   8   5   0       35.41       33.18      3.27 o 
  -5   6   0        1.15        1.29      0.36 o 
  -4   6   0      179.70      191.43      5.04 o 
  -3   6   0        4.45        1.56      0.43 o 
  -2   6   0      586.11      573.80     14.09 o 
  -1   6   0        4.00        3.12      0.50 o 
   0   6   0     1081.57     1029.86     23.09 o 
   1   6   0        8.05       10.05      0.61 o 
   2   6   0      731.76      702.14     13.41 o 
   3   6   0       38.34       40.71      1.05 o 
   4   6   0      255.40      246.45      8.74 o 
   5   6   0       10.99        5.62      1.13 o 
   6   6   0       43.38       45.23      2.67 o 
   7   6   0       15.04       17.58      1.47 o 
  -4   7   0       78.03       76.53      2.39 o 
  -3   7   0      166.29      164.79      6.74 o 
  -2   7   0      134.68      125.21      5.03 o 
  -1   7   0      686.32      672.88     16.69 o 
   0   7   0       79.04       78.60      2.42 o 
   1   7   0     1156.10     1278.73     37.80 o 
   2   7   0       71.34       83.10      3.25 o 
   3   7   0      929.33      951.53     29.18 o 
   4   7   0       79.67       76.80      3.04 o 
   5   7   0      558.94      576.51     20.17 o 
   6   7   0       26.98       26.37      2.64 o 
  -3   8   0      287.75      270.83      9.04 o 
  -2   8   0        8.72        8.24      0.77 o 
  -1   8   0      373.32      342.52      9.53 o 
   0   8   0        4.27        2.13      0.48 o 
   1   8   0      209.23      221.24      6.61 o 
   2   8   0        6.67        7.40      0.70 o 
   3   8   0       69.30       73.33      2.11 o 
   4   8   0       54.73       55.52      1.65 o 
   5   8   0        1.50        2.59      0.52 o 
  -1   9   0       23.73       20.24      1.82 o 
   0   9   0       76.73       83.76      5.84 o 
   1   9   0       35.68       34.44      1.20 o 
   2   9   0      154.95      163.97      4.89 o 
   3   9   0       51.99       52.54      1.69 o 
  -4  -8   1       33.40       33.22      1.02 o 
  -3  -8   1        4.78        3.11      0.57 o 
  -2  -8   1       79.71       78.24      2.49 o 
  -1  -8   1       43.27       44.43      1.53 o 
   0  -8   1      120.33      128.02      3.83 o 
   1  -8   1       57.02       62.07      2.22 o 
   2  -8   1       83.17       75.13      4.71 o 
  -6  -7   1       63.07       73.00      3.35 o 
  -5  -7   1      338.04      355.79     15.26 o 
  -4  -7   1      235.63      257.75      6.79 o 
  -3  -7   1      536.68      561.72     14.61 o 
  -2  -7   1      343.39      369.03      9.56 o 
  -1  -7   1      323.85      366.74      9.42 o 
   0  -7   1      216.53      226.11      6.74 o 
   1  -7   1       61.72       75.96      2.05 o 
   2  -7   1      137.98      137.41      5.45 o 
   3  -7   1       11.56       16.63      0.99 o 
   4  -7   1       36.38       33.66      4.39 o 
  -7  -6   1       57.57       66.06      3.06 o 
  -6  -6   1       13.23       10.92      2.29 o 
  -5  -6   1       77.00       81.46      4.23 o 
  -4  -6   1      104.48      104.21      4.91 o 
  -3  -6   1       13.40       13.82      0.71 o 
  -2  -6   1      329.06      334.88      8.02 o 
  -1  -6   1        0.02       -0.27      0.29 o 
   0  -6   1      273.69      280.87      7.12 o 
   1  -6   1        8.33        6.79      0.63 o 
   2  -6   1      179.41      164.81      3.69 o 
   3  -6   1        0.13       -0.47      0.47 o 
   4  -6   1       89.10       86.36      3.45 o 
   5  -6   1       10.62        7.99      0.54 o 
  -7  -5   1        0.75       -0.35      0.35 o 
  -6  -5   1      144.95      151.17      5.60 o 
  -5  -5   1       68.16       62.77      2.67 o 
  -4  -5   1      148.90      146.69      5.41 o 
  -3  -5   1      229.01      231.70      4.90 o 
  -2  -5   1        2.44        2.84      0.35 o 
  -1  -5   1      399.79      382.25      7.68 o 
   0  -5   1       51.66       51.58      1.54 o 
   1  -5   1      986.68      941.70     17.35 o 
   2  -5   1      135.13      119.06      2.46 o 
   3  -5   1     1020.95     1044.83     38.40 o 
   4  -5   1      125.89      129.87      3.51 o 
   5  -5   1      341.59      351.04     11.40 o 
   6  -5   1       34.74       34.54      1.62 o 
  -7  -4   1       56.94       55.14      3.24 o 
  -6  -4   1      158.22      152.57      6.58 o 
  -5  -4   1      253.04      239.13      8.91 o 
  -4  -4   1      616.48      543.68     13.41 o 
  -3  -4   1      642.91      581.30     15.62 o 
  -2  -4   1     1198.20     1149.35     32.28 o 
  -1  -4   1     1805.04     1715.05     48.54 o 
   0  -4   1     1397.39     1321.69     36.53 o 
   1  -4   1     1482.13     1348.36     50.87 o 
   2  -4   1      999.36      914.19     20.47 o 
   3  -4   1      258.42      220.82      6.91 o 
   4  -4   1      396.94      402.32      8.69 o 
   5  -4   1       59.18       68.89      2.00 o 
   6  -4   1      162.69      169.93      4.82 o 
   7  -4   1        7.03       10.63      0.57 o 
  -8  -3   1      200.90      189.72     12.03 o 
  -7  -3   1        1.12        1.08      0.96 o 
  -6  -3   1      617.17      605.43     21.84 o 
  -5  -3   1        3.00        3.40      0.54 o 
  -4  -3   1     1888.04     1792.38     45.04 o 
  -3  -3   1        0.67        3.60      1.63 o 
  -2  -3   1     4214.98     4483.76    251.85 o 
  -1  -3   1       92.49      125.46      3.30 o 
   0  -3   1     4949.36     5427.23    147.76 o 
   1  -3   1      643.32      731.07     20.79 o 
   2  -3   1     2882.66     3158.65    116.11 o 
   3  -3   1      118.71      106.01      2.56 o 
   4  -3   1     1426.39     1467.27     28.08 o 
   5  -3   1       20.74       23.99      0.89 o 
   6  -3   1      304.66      319.29      8.40 o 
   7  -3   1       25.27       21.95      0.82 o 
  -8  -2   1       67.73       58.66      3.03 o 
  -7  -2   1        4.66        4.99      0.84 o 
  -6  -2   1      415.30      412.22     15.70 o 
  -5  -2   1       17.10       17.35      0.95 o 
  -4  -2   1     1363.95     1387.15     58.98 o 
  -3  -2   1       94.55      104.35      3.62 o 
  -2  -2   1     1694.11     1713.42     55.59 o 
  -1  -2   1       53.57       64.97      2.02 o 
   0  -2   1     1350.45     1517.95     42.03 o 
   1  -2   1      840.16      896.87     26.03 o 
   2  -2   1      565.76      648.58     21.19 o 
   3  -2   1      255.94      249.54     10.30 o 
   4  -2   1       29.58       25.84      0.87 o 
   5  -2   1        9.71        7.42      0.59 o 
   6  -2   1      127.11      132.89      3.30 o 
   7  -2   1        1.61       -0.01      0.61 o 
   8  -2   1       32.82       41.71      2.08 o 
  -8  -1   1        1.62       -0.58      0.77 o 
  -7  -1   1      282.63      297.43     12.77 o 
  -6  -1   1        2.60        1.80      0.74 o 
  -5  -1   1      847.62      781.20     21.46 o 
  -4  -1   1      280.12      294.78     12.54 o 
  -3  -1   1     1600.66     1479.04     51.79 o 
  -2  -1   1      633.35      563.14     15.52 o 
  -1  -1   1     3783.26     2774.50     90.47 o 
   0  -1   1      275.65      225.67      5.68 o 
   1  -1   1     1715.06     1656.49     47.43 o 
   2  -1   1     1722.04     1749.43     56.76 o 
   3  -1   1      425.17      396.13     13.17 o 
   4  -1   1      579.47      563.54     18.70 o 
   5  -1   1      245.35      230.19      5.63 o 
   6  -1   1       56.33       53.01      1.95 o 
   7  -1   1       82.43       84.30      3.21 o 
   8  -1   1       24.62       25.72      1.22 o 
  -8   0   1       62.31       59.57      8.31 o 
  -7   0   1        5.53        8.51      1.03 o 
  -6   0   1      182.07      191.10      8.27 o 
  -5   0   1        9.87        6.65      0.69 o 
  -4   0   1     1264.35     1356.55     85.98 o 
  -3   0   1       44.77       21.60      1.13 o 
  -1   0   1       40.22       14.99      1.23 o 
   0   0   1     2155.15     1904.58     43.98 o 
   1   0   1      120.84       67.35      2.00 o 
   2   0   1     1538.05     1491.49     42.94 o 
   3   0   1      634.66      511.73     24.47 o 
   4   0   1      561.38      617.13     32.87 o 
   5   0   1      297.30      259.17     11.30 o 
   6   0   1        5.94        1.60      0.37 o 
   7   0   1       63.51       65.47      2.59 o 
   8   0   1        1.40        2.76      0.49 o 
  -8   1   1      531.01      527.99     25.88 o 
  -7   1   1       84.98       89.87      3.27 o 
  -6   1   1     1718.59     1735.34     83.79 o 
  -5   1   1      317.52      292.92     11.26 o 
  -4   1   1     3136.01     3349.85    135.64 o 
  -3   1   1      655.31      645.24     27.53 o 
  -2   1   1     1530.46     1611.40     77.38 o 
  -1   1   1      785.85      762.58     24.86 o 
   0   1   1     1322.32     1431.14     40.93 o 
   1   1   1      122.49       98.10      2.28 o 
   2   1   1      456.18      433.54     11.79 o 
   3   1   1       37.39       35.65      1.30 o 
   4   1   1      306.20      278.17     15.12 o 
   5   1   1       82.32       78.80      5.30 o 
   6   1   1      136.98      138.32      4.52 o 
   7   1   1       48.68       53.44      2.44 o 
   8   1   1        6.93        0.67      0.66 o 
   9   1   1       10.50        9.03      1.34 o 
  -8   2   1        7.99        6.65      0.65 o 
  -7   2   1        1.41        1.10      0.45 o 
  -6   2   1       18.28       20.28      1.31 o 
  -5   2   1       69.88       66.78      2.21 o 
  -4   2   1      513.60      484.69     31.52 o 
  -3   2   1      430.89      422.89     17.14 o 
  -2   2   1      692.97      707.77     28.00 o 
  -1   2   1     1532.41     1675.50     42.15 o 
   0   2   1      660.32      685.93     17.45 o 
   1   2   1     1008.26     1103.88     27.76 o 
   2   2   1     3219.09     3238.05    408.27 o 
   3   2   1      151.29      143.23      4.65 o 
   4   2   1     1133.18      997.54     56.29 o 
   5   2   1       36.16       32.14      1.60 o 
   6   2   1      315.04      287.61      7.43 o 
   7   2   1        2.00        0.87      0.49 o 
   8   2   1      144.13      158.33     10.53 o 
  -7   3   1        4.29        2.32      0.36 o 
  -6   3   1      270.52      258.78      6.19 o 
  -5   3   1       85.76       81.87      2.62 o 
  -4   3   1      798.77      718.97     13.65 o 
  -3   3   1      581.63      589.14     30.62 o 
  -2   3   1     3241.32     3336.39    107.66 o 
  -1   3   1     2923.79     3011.48     75.18 o 
   2   3   1     8649.68     6007.97    336.10 o 
   3   3   1     1963.74     1874.66    102.30 o 
   4   3   1     3401.15     3215.89    169.02 o 
   5   3   1      696.44      615.63     15.63 o 
   6   3   1     1144.02     1099.98     28.14 o 
   7   3   1      179.95      175.46      4.70 o 
   8   3   1      169.69      171.28     10.44 o 
  -7   4   1       76.06       81.67      2.40 o 
  -6   4   1      193.74      200.61      5.26 o 
  -5   4   1      183.31      188.78      5.06 o 
  -4   4   1      873.44      850.52     18.17 o 
  -3   4   1      542.79      489.12     10.31 o 
  -2   4   1     2165.82     2212.06     71.40 o 
  -1   4   1      685.17      669.13     20.36 o 
   0   4   1     1335.67     1320.74     36.89 o 
   1   4   1      195.21      172.46      5.47 o 
   2   4   1      257.07      236.52      6.75 o 
   3   4   1      344.32      329.95      9.30 o 
   4   4   1        5.51        4.76      1.35 o 
   5   4   1      311.94      279.20      6.69 o 
   6   4   1       43.88       44.04      1.54 o 
   7   4   1       70.01       62.42      1.97 o 
  -6   5   1       16.93       15.32      0.76 o 
  -5   5   1      133.40      135.55      4.12 o 
  -4   5   1       70.27       74.67      2.13 o 
  -3   5   1      270.51      287.08      7.14 o 
  -2   5   1      315.86      304.70      6.18 o 
  -1   5   1      297.21      300.44      7.99 o 
   0   5   1      343.78      379.23     10.51 o 
   1   5   1      527.15      615.56     19.73 o 
   2   5   1      169.67      179.72      5.32 o 
   3   5   1      187.41      195.32      5.30 o 
   4   5   1       50.32       52.80      1.85 o 
   5   5   1       40.04       34.80      2.24 o 
   6   5   1       14.79       12.30      1.41 o 
   7   5   1      123.34      144.28      8.60 o 
   8   5   1        2.68        1.31      1.45 o 
  -6   6   1       11.94       13.52      0.66 o 
  -5   6   1       21.14       23.72      1.00 o 
  -4   6   1       59.54       59.93      1.79 o 
  -3   6   1      235.84      255.67      7.19 o 
  -2   6   1      166.77      151.18      4.35 o 
  -1   6   1      625.32      605.01     11.13 o 
   0   6   1      109.64       93.59      2.29 o 
   1   6   1     1720.58     1746.69     34.20 o 
   2   6   1        1.01        1.56      0.30 o 
   3   6   1     2778.14     2601.17     52.82 o 
   4   6   1       64.48       66.92      3.77 o 
   5   6   1     1692.88     1741.95     60.73 o 
   6   6   1      159.11      150.75      5.57 o 
   7   6   1      645.81      640.58     22.21 o 
  -4   7   1       11.32       12.68      1.01 o 
  -3   7   1       25.13       28.83      1.08 o 
  -2   7   1        0.26        0.44      0.39 o 
  -1   7   1       33.72       35.91      1.14 o 
   0   7   1        5.36        9.93      0.78 o 
   1   7   1       22.99       25.58      1.01 o 
   2   7   1        6.37        7.81      0.54 o 
   3   7   1       11.87       13.68      0.69 o 
   4   7   1        7.87        3.58      1.23 o 
   5   7   1       29.60       29.20      2.28 o 
   6   7   1        0.34        0.12      0.33 o 
   7   7   1        4.09        3.03      1.07 o 
  -3   8   1       57.21       45.43      2.19 o 
  -2   8   1       68.88       71.51      2.98 o 
  -1   8   1       29.24       21.94      0.80 o 
   0   8   1      107.21      110.46      3.26 o 
   1   8   1        9.49        6.54      0.75 o 
   2   8   1       48.45       49.42      2.12 o 
   3   8   1       15.58       12.32      0.68 o 
   4   8   1       17.13       14.43      0.70 o 
   5   8   1       69.07       63.05      3.75 o 
   6   8   1        0.77        0.08      0.40 o 
  -1   9   1       48.67       47.78      2.60 o 
   0   9   1      356.31      337.73     19.71 o 
   1   9   1      109.53      121.72      3.72 o 
   2   9   1      383.22      386.94     11.34 o 
   3   9   1       98.96      110.89      3.40 o 
   4   9   1      256.82      241.70      6.63 o 
  -3  -8   2      285.32      269.01     12.31 o 
  -2  -8   2        2.25        5.97      0.47 o 
  -1  -8   2      291.42      304.42      9.45 o 
   0  -8   2        3.07        3.79      0.53 o 
  -5  -7   2        9.99        9.57      0.89 o 
  -4  -7   2      183.11      175.37      4.62 o 
  -3  -7   2       58.09       60.18      1.75 o 
  -2  -7   2      333.47      312.74      9.23 o 
  -1  -7   2      154.14      153.80      4.59 o 
   0  -7   2      500.26      489.54     12.46 o 
   1  -7   2      154.51      133.78      3.18 o 
   2  -7   2      280.71      281.94     15.28 o 
   3  -7   2      121.90      106.85      4.60 o 
  -6  -6   2        2.11        1.57      0.69 o 
  -5  -6   2      158.42      155.88      6.91 o 
  -4  -6   2        8.17        9.80      0.66 o 
  -3  -6   2      254.54      241.07      6.38 o 
  -2  -6   2       47.61       49.17      1.55 o 
  -1  -6   2      168.39      150.70      4.02 o 
   0  -6   2      230.59      231.82      6.91 o 
   1  -6   2       98.76       97.61      3.36 o 
   2  -6   2      333.58      331.55     12.76 o 
   3  -6   2       23.91       25.34      1.22 o 
   4  -6   2      141.26      143.89      4.32 o 
   5  -6   2        0.95       -0.21      0.43 o 
  -7  -5   2       10.18        9.53      0.94 o 
  -6  -5   2      206.80      222.09      9.65 o 
  -5  -5   2        2.42        7.44      1.40 o 
  -4  -5   2      245.43      250.39     10.90 o 
  -3  -5   2        0.56        0.29      0.49 o 
  -2  -5   2      311.29      279.69      5.85 o 
  -1  -5   2       44.21       42.31      1.14 o 
   0  -5   2      235.95      236.72      5.53 o 
   1  -5   2       81.64       75.85      2.16 o 
   2  -5   2       81.38       74.46      1.54 o 
   3  -5   2       28.45       25.93      1.52 o 
   4  -5   2       72.48       75.83      2.13 o 
   5  -5   2       46.35       48.09      1.61 o 
   6  -5   2       50.69       52.12      1.66 o 
  -7  -4   2      256.78      252.28      8.92 o 
  -6  -4   2        0.53        0.22      0.39 o 
  -5  -4   2     1025.15     1011.53     39.36 o 
  -4  -4   2        0.61        2.62      0.52 o 
  -3  -4   2     2890.82     2774.11     74.80 o 
  -2  -4   2       33.15       45.49      1.65 o 
  -1  -4   2     3241.21     3098.38     59.12 o 
   0  -4   2      105.64      112.38      2.77 o 
   1  -4   2     1621.27     1503.03     29.43 o 
   2  -4   2      280.64      255.50      6.33 o 
   3  -4   2      786.62      808.29     18.32 o 
   4  -4   2      177.29      189.42      4.97 o 
   5  -4   2      144.35      151.50      4.62 o 
   6  -4   2       49.57       52.91      1.78 o 
   7  -4   2        0.85        0.85      0.50 o 
  -7  -3   2       78.34       93.87      3.61 o 
  -6  -3   2       14.87       11.39      1.15 o 
  -5  -3   2      164.85      155.61      4.50 o 
  -4  -3   2       26.63       25.62      1.07 o 
  -3  -3   2        0.51        1.23      0.28 o 
  -2  -3   2       87.99       98.14      3.66 o 
  -1  -3   2      309.83      411.99     13.76 o 
   0  -3   2      170.20      212.90      6.21 o 
   1  -3   2      188.37      206.33      8.11 o 
   2  -3   2      304.12      323.98     12.48 o 
   3  -3   2      246.21      269.58      5.43 o 
   4  -3   2      130.09      134.98      2.70 o 
   5  -3   2      223.60      235.68      6.22 o 
   6  -3   2       35.31       33.85      1.15 o 
   7  -3   2       35.88       33.93      1.07 o 
  -8  -2   2      158.04      140.58      5.98 o 
  -7  -2   2       30.17       22.07      1.14 o 
  -6  -2   2      339.34      331.74     10.05 o 
  -5  -2   2      258.98      247.84      7.84 o 
  -4  -2   2      409.98      391.18     10.79 o 
  -3  -2   2      642.47      649.87     21.42 o 
  -2  -2   2      308.36      376.72     12.49 o 
  -1  -2   2      281.37      275.30      9.35 o 
   0  -2   2        0.67        0.54      0.42 o 
   1  -2   2      771.41      761.25     21.88 o 
   2  -2   2      812.24      796.86     25.99 o 
   3  -2   2      840.41      861.50     29.25 o 
   4  -2   2      874.64      843.68     16.06 o 
   5  -2   2      249.93      243.45      5.09 o 
   6  -2   2      326.97      329.07     10.20 o 
   7  -2   2      106.19      120.96      4.27 o 
   8  -2   2       98.60      111.72      4.93 o 
  -8  -1   2        4.94        1.42      0.77 o 
  -7  -1   2       27.38       27.09      1.40 o 
  -6  -1   2      202.15      196.99      6.12 o 
  -5  -1   2      156.14      157.83      5.19 o 
  -4  -1   2      985.34      895.70     26.72 o 
  -3  -1   2      490.45      515.04     17.17 o 
  -2  -1   2     3735.68     3560.35    170.91 o 
  -1  -1   2     3135.22     2855.89     86.06 o 
   0  -1   2     9366.03     7988.03    499.15 o 
   1  -1   2     4891.71     4672.81    158.74 o 
   2  -1   2     4976.02     5015.41    191.19 o 
   3  -1   2     1484.36     1564.10     52.56 o 
   4  -1   2     1391.41     1393.97     46.71 o 
   5  -1   2      478.23      494.93     11.88 o 
   6  -1   2      503.43      502.75     17.47 o 
   7  -1   2       93.29      103.51      3.82 o 
   8  -1   2       85.68       85.21      5.15 o 
  -8   0   2      111.83      107.57      6.12 o 
  -7   0   2        0.75       -0.32      0.51 o 
  -6   0   2      305.36      306.79     11.40 o 
  -5   0   2        2.58        2.47      0.47 o 
  -4   0   2     1032.06      989.33     41.69 o 
  -3   0   2        1.52        3.84      0.52 o 
  -2   0   2     3508.26     3641.24    205.02 o 
  -1   0   2       92.71       95.02      2.83 o 
   0   0   2     2014.82     1770.56     41.20 o 
   1   0   2     1817.08     1748.57     42.19 o 
   2   0   2     1136.45     1022.42     33.83 o 
   3   0   2      888.26      916.46     32.86 o 
   4   0   2     1224.46     1253.08     41.71 o 
   5   0   2      349.16      325.18      9.01 o 
   6   0   2      280.63      273.99      8.46 o 
   7   0   2      121.36      119.04      4.38 o 
   8   0   2       22.83       19.73      1.31 o 
  -8   1   2        5.21        1.83      0.86 o 
  -7   1   2        7.29        2.44      0.93 o 
  -6   1   2       22.54       18.41      1.70 o 
  -5   1   2       25.36       26.98      1.15 o 
  -4   1   2      390.24      364.42     14.23 o 
  -3   1   2       89.98       83.46      3.61 o 
  -2   1   2      419.82      419.01     12.43 o 
  -1   1   2      240.69      234.43      7.37 o 
   0   1   2      767.95      770.87     18.25 o 
   1   1   2        0.57       15.05      1.74 o 
   2   1   2     1866.88     1782.68     51.87 o 
   3   1   2       92.86       82.88      3.83 o 
   4   1   2        5.02        8.74      0.60 o 
   5   1   2       72.48       73.36      2.25 o 
   6   1   2      131.74      133.49      5.17 o 
   7   1   2       41.97       41.10      1.79 o 
   8   1   2       59.96       70.55      4.96 o 
   9   1   2       11.15        8.19      1.98 o 
  -8   2   2        0.24        0.20      0.60 o 
  -7   2   2       33.93       33.40      2.63 o 
  -6   2   2       19.10       18.16      1.11 o 
  -5   2   2      284.61      256.78      9.03 o 
  -4   2   2        1.14        1.61      0.53 o 
  -3   2   2     1169.63     1228.62     50.45 o 
  -2   2   2       16.55       14.18      0.77 o 
  -1   2   2     2799.93     2959.98     84.22 o 
   0   2   2      415.44      451.22     13.13 o 
   1   2   2     3123.08     3323.13    175.11 o 
   2   2   2      219.88      197.24      6.32 o 
   3   2   2     1580.55     1511.68     53.78 o 
   4   2   2      224.34      223.71      9.55 o 
   5   2   2      545.55      484.91     14.69 o 
   6   2   2        7.42       11.32      0.93 o 
   7   2   2      158.73      158.92      7.20 o 
   8   2   2        1.34        0.38      0.66 o 
   9   2   2       57.86       58.43      4.72 o 
  -7   3   2       94.40       95.73      5.97 o 
  -6   3   2       28.47       30.36      1.40 o 
  -5   3   2      290.22      278.07      7.10 o 
  -4   3   2      225.27      204.44      4.48 o 
  -3   3   2      562.29      571.25     23.11 o 
  -2   3   2      798.74      810.82     26.50 o 
  -1   3   2     1102.76     1095.63     27.64 o 
   0   3   2      270.64      236.50      6.04 o 
   1   3   2     2396.46     2534.55     69.77 o 
   2   3   2      161.04      316.93     23.53 o 
   3   3   2     1824.64     1859.95     52.19 o 
   4   3   2      262.09      237.55      7.94 o 
   5   3   2     1093.35      992.67     27.69 o 
   6   3   2        4.51        4.95      0.75 o 
   7   3   2      558.68      565.81     14.42 o 
   8   3   2       15.49       15.90      1.36 o 
  -7   4   2        0.53       -0.03      0.25 o 
  -6   4   2      209.01      227.13      5.81 o 
  -5   4   2       10.11        8.46      0.58 o 
  -4   4   2      461.83      455.98      9.05 o 
  -3   4   2        0.12        0.55      0.23 o 
  -2   4   2      133.50      110.48      4.23 o 
  -1   4   2       45.98       43.73      1.48 o 
   0   4   2        6.99       16.03      1.17 o 
   1   4   2        8.26        5.21      0.51 o 
   2   4   2      251.79      318.27     10.32 o 
   3   4   2        2.31        2.67      0.58 o 
   4   4   2      945.58      973.08     41.49 o 
   5   4   2       10.59        8.41      0.68 o 
   6   4   2      682.76      694.24     17.69 o 
   7   4   2        1.90        1.58      0.45 o 
   8   4   2      184.61      174.01      8.47 o 
  -6   5   2       22.18       19.32      0.92 o 
  -5   5   2       20.83       18.73      0.97 o 
  -4   5   2      306.95      306.84      7.14 o 
  -3   5   2       59.44       54.62      1.58 o 
  -2   5   2      893.09      871.52     24.40 o 
  -1   5   2      328.37      354.78     10.98 o 
   0   5   2     1684.19     1698.63     46.81 o 
   1   5   2      322.05      334.07     10.83 o 
   2   5   2     2066.30     2255.95     73.29 o 
   3   5   2       27.44       41.01      1.74 o 
   4   5   2     1132.88     1071.77     28.83 o 
   5   5   2        7.77        5.69      0.66 o 
   6   5   2      300.07      296.74     11.26 o 
   7   5   2        2.62        2.51      0.80 o 
   8   5   2       75.50       80.04      5.96 o 
  -5   6   2       37.08       40.80      1.88 o 
  -4   6   2      201.64      224.85      5.80 o 
  -3   6   2      182.50      198.99      5.65 o 
  -2   6   2      473.23      455.70     11.23 o 
  -1   6   2     1215.11     1180.61     21.81 o 
   0   6   2      890.15      846.80     18.97 o 
   1   6   2     3132.34     3266.83     63.71 o 
   2   6   2      945.44      899.64     17.53 o 
   3   6   2     2877.45     2887.40     65.64 o 
   4   6   2      684.46      636.39     17.19 o 
   5   6   2     1806.54     1778.29     71.06 o 
   6   6   2      337.11      353.90     14.24 o 
   7   6   2      867.34      880.62     71.09 o 
   8   6   2       95.92       98.93     12.76 o 
  -5   7   2      314.42      317.88     12.05 o 
  -4   7   2      308.63      322.71      9.44 o 
  -3   7   2     1038.03     1130.34     31.65 o 
  -2   7   2      768.09      778.00     22.28 o 
  -1   7   2     1744.77     1593.26     39.63 o 
   0   7   2     1145.31     1149.92     28.58 o 
   1   7   2     1340.72     1397.36     37.46 o 
   2   7   2     1011.58     1017.36     22.01 o 
   3   7   2      839.36      865.54     16.51 o 
   4   7   2      406.20      421.25     14.79 o 
   5   7   2      418.73      442.53     15.48 o 
   6   7   2       82.25       76.45      3.03 o 
   7   7   2       84.84       81.98      5.22 o 
  -3   8   2        1.20        0.28      0.30 o 
  -2   8   2        0.44       -0.25      0.44 o 
  -1   8   2       25.94       21.32      0.81 o 
   0   8   2       20.01       16.64      0.83 o 
   1   8   2        9.78        6.40      0.62 o 
   2   8   2       82.83       78.21      2.45 o 
   3   8   2        2.90        1.91      0.33 o 
   4   8   2       67.65       59.55      1.61 o 
   5   8   2       25.99       25.99      1.53 o 
   6   8   2       10.99        7.69      0.76 o 
  -2   9   2       30.31       24.41      1.14 o 
  -1   9   2        5.71        7.70      0.90 o 
   0   9   2       64.25       62.48      3.18 o 
   1   9   2       44.68       61.17      2.04 o 
   2   9   2      121.39      130.72      3.96 o 
   3   9   2      194.81      219.74      5.69 o 
   4   9   2      121.86      126.88      3.37 o 
   5   9   2      226.86      220.25      9.44 o 
   2  10   2       28.99       32.93      1.23 o 
   3  10   2       12.70       12.30      0.87 o 
  -3  -7   3       74.85       73.33      2.26 o 
  -2  -7   3       47.78       45.08      1.49 o 
  -1  -7   3       58.85       58.50      1.85 o 
   0  -7   3       42.71       37.96      1.84 o 
   1  -7   3       42.60       35.62      1.33 o 
   2  -7   3       19.82       14.15      0.75 o 
  -5  -6   3       73.90       69.39      3.18 o 
  -4  -6   3       82.82       80.97      2.23 o 
  -3  -6   3       46.14       37.63      1.22 o 
  -2  -6   3       12.51       12.00      0.78 o 
  -1  -6   3        6.27        2.50      0.48 o 
   0  -6   3        0.27        0.65      0.35 o 
   1  -6   3       23.31       26.87      0.98 o 
   2  -6   3        0.81        1.16      0.42 o 
   3  -6   3      107.69      110.39      4.74 o 
   4  -6   3        1.21        0.57      0.45 o 
  -6  -5   3      103.80      100.14      4.94 o 
  -5  -5   3      143.19      171.74      9.98 o 
  -4  -5   3      315.86      300.54      7.85 o 
  -3  -5   3      451.96      484.51     12.52 o 
  -2  -5   3      382.63      367.62      9.55 o 
  -1  -5   3      945.98      988.69     25.49 o 
   0  -5   3      228.23      217.66      5.69 o 
   1  -5   3     1022.67     1027.82     33.82 o 
   2  -5   3      214.26      180.48      7.44 o 
   3  -5   3      425.22      436.48     11.19 o 
   4  -5   3      117.61      107.47      2.88 o 
   5  -5   3      149.07      152.51      4.50 o 
  -6  -4   3       38.98       40.24      2.15 o 
  -5  -4   3       24.19       27.44      2.33 o 
  -4  -4   3      105.64       99.75      3.89 o 
  -3  -4   3       79.39       83.86      2.08 o 
  -2  -4   3      241.43      226.82      6.06 o 
  -1  -4   3       78.76       84.52      1.97 o 
   0  -4   3      640.59      606.26     13.00 o 
   1  -4   3        7.29        3.78      0.64 o 
   2  -4   3      553.82      536.24      9.41 o 
   3  -4   3       25.38       18.70      0.98 o 
   4  -4   3      191.37      197.66      5.15 o 
   5  -4   3       33.60       35.25      1.34 o 
   6  -4   3       45.80       49.32      1.61 o 
  -6  -3   3       91.79       96.77      3.76 o 
  -5  -3   3        7.07        6.71      0.93 o 
  -4  -3   3      196.54      195.85      5.61 o 
  -3  -3   3       99.15      107.97      3.52 o 
  -2  -3   3      272.78      240.61      4.50 o 
  -1  -3   3      204.76      210.75      5.05 o 
   0  -3   3       57.79       58.81      1.61 o 
   1  -3   3      587.73      601.91     10.62 o 
   2  -3   3       16.48       16.57      0.52 o 
   3  -3   3      398.56      397.22      9.08 o 
   4  -3   3       72.14       67.76      1.81 o 
   5  -3   3       24.93       23.48      1.34 o 
   6  -3   3       73.21       77.91      2.69 o 
   7  -3   3        1.39        0.20      0.37 o 
  -7  -2   3      171.72      164.08     11.63 o 
  -6  -2   3      149.69      153.44      5.66 o 
  -5  -2   3      319.00      303.79     12.61 o 
  -4  -2   3      517.12      527.55     14.30 o 
  -3  -2   3      339.47      307.79      8.20 o 
  -2  -2   3     1030.13     1088.88     36.15 o 
  -1  -2   3      736.43      760.21     24.86 o 
   0  -2   3     1176.56     1262.30     31.88 o 
   1  -2   3      405.74      429.67     11.82 o 
   2  -2   3      738.64      749.29     26.16 o 
   3  -2   3       34.85       30.28      0.81 o 
   4  -2   3      344.34      341.68      6.55 o 
   5  -2   3       72.33       73.80      2.12 o 
   6  -2   3       96.19       99.06      3.36 o 
   7  -2   3       55.86       56.31      1.63 o 
  -7  -1   3      117.75      116.45      4.19 o 
  -6  -1   3       25.00       26.40      1.32 o 
  -5  -1   3      429.71      400.89     14.63 o 
  -4  -1   3      367.99      385.88     10.49 o 
  -3  -1   3     1967.22     2034.92     67.96 o 
  -2  -1   3     1217.90     1332.74     45.04 o 
  -1  -1   3     3419.47     3358.51     94.14 o 
   0  -1   3      885.97      954.89     24.25 o 
   1  -1   3     2524.19     2379.72     55.72 o 
   2  -1   3      230.84      244.39      7.01 o 
   3  -1   3     2235.64     2390.14     79.04 o 
   4  -1   3       13.17       11.98      0.53 o 
   5  -1   3      717.21      709.13     14.46 o 
   6  -1   3       40.39       46.99      1.47 o 
   7  -1   3       57.84       67.61      2.36 o 
   8  -1   3       53.26       65.87      3.07 o 
  -7   0   3      182.54      204.35      7.08 o 
  -6   0   3      134.15      150.45      5.36 o 
  -5   0   3      712.44      693.41     18.69 o 
  -4   0   3      155.79      151.01      3.99 o 
  -3   0   3      799.34      859.91     28.69 o 
  -2   0   3       26.12       38.67      1.71 o 
  -1   0   3       82.54       58.68      1.92 o 
   0   0   3      114.91      127.27      3.09 o 
   1   0   3        0.20        0.69      0.44 o 
   2   0   3       46.08       43.49      1.34 o 
   3   0   3      399.01      460.38     15.20 o 
   4   0   3      137.06      157.86      5.53 o 
   5   0   3      623.74      596.20     16.54 o 
   6   0   3       51.30       55.20      2.79 o 
   7   0   3      234.77      245.71     13.16 o 
   8   0   3        0.88       -0.54      0.87 o 
  -7   1   3       49.68       47.26      1.98 o 
  -6   1   3       41.89       40.42      1.84 o 
  -5   1   3      434.22      422.40     12.58 o 
  -4   1   3        6.11        4.41      0.36 o 
  -3   1   3     1494.87     1675.59     55.86 o 
  -2   1   3       84.73       98.84      4.19 o 
  -1   1   3     1917.68     2072.93     58.37 o 
   0   1   3      177.96      202.73      4.77 o 
   1   1   3     1693.48     1660.21     38.93 o 
   2   1   3      453.80      421.32     11.95 o 
   3   1   3      746.95      738.64     31.44 o 
   4   1   3      577.36      548.47     18.12 o 
   5   1   3       54.43       58.98      2.21 o 
   6   1   3      253.94      230.20      5.88 o 
   7   1   3        7.32        8.96      0.81 o 
   8   1   3      144.41      159.16      7.28 o 
  -7   2   3        7.29        5.73      0.96 o 
  -6   2   3      142.37      135.02      5.71 o 
  -5   2   3        6.45        6.31      0.80 o 
  -4   2   3      623.65      572.31     13.30 o 
  -3   2   3        0.07        1.84      0.64 o 
  -2   2   3     3137.51     3387.26    137.27 o 
  -1   2   3       10.30        9.68      0.70 o 
   1   2   3      171.24      161.05      4.34 o 
   3   2   3      117.99      147.99      4.35 o 
   4   2   3     5098.48     5472.27    307.62 o 
   5   2   3      108.47      104.59      3.15 o 
   6   2   3     1877.89     1943.01     61.20 o 
   7   2   3       38.18       44.09      2.24 o 
   8   2   3      375.03      395.28     22.16 o 
   9   2   3        4.24        1.33      0.97 o 
  -7   3   3       14.07       17.97      2.55 o 
  -6   3   3      137.65      147.37      3.87 o 
  -5   3   3       40.72       42.64      1.31 o 
  -4   3   3      530.78      506.83     10.87 o 
  -3   3   3       73.92       70.76      1.54 o 
  -2   3   3     1576.31     1648.38     67.80 o 
  -1   3   3      212.60      194.48      6.41 o 
   0   3   3      798.04      719.04     20.81 o 
   1   3   3      547.88      573.06     15.94 o 
   2   3   3       25.34       18.11      0.71 o 
   3   3   3      915.34      945.22     26.87 o 
   4   3   3       67.95       53.52      2.67 o 
   5   3   3      740.30      740.41     20.26 o 
   6   3   3        4.21        3.28      0.57 o 
   7   3   3      362.03      376.54     13.85 o 
   8   3   3        9.05        6.28      1.54 o 
   9   3   3      118.15      120.71      8.70 o 
  -6   4   3       18.11       15.24      0.66 o 
  -5   4   3      294.71      298.04      7.60 o 
  -4   4   3      154.57      144.83      3.23 o 
  -3   4   3      964.75      995.02     19.75 o 
  -2   4   3      228.86      247.41     10.29 o 
  -1   4   3     2044.43     2316.83     63.86 o 
   0   4   3      578.66      682.51     18.82 o 
   1   4   3     2780.12     3464.70     94.91 o 
   2   4   3     1498.29     1744.88     56.92 o 
   3   4   3     1456.08     1639.50     53.49 o 
   4   4   3      621.21      690.94     33.16 o 
   5   4   3      179.50      194.98      5.61 o 
   6   4   3       55.20       58.08      2.01 o 
   7   4   3        3.28        2.49      0.93 o 
   8   4   3        7.47        3.30      1.53 o 
  -6   5   3      122.09      106.87      5.19 o 
  -5   5   3       32.86       39.66      1.58 o 
  -4   5   3      266.95      268.92      6.83 o 
  -3   5   3      270.13      271.22      6.21 o 
  -2   5   3      649.46      631.20     15.60 o 
  -1   5   3      652.23      611.18     13.60 o 
   0   5   3      952.63     1058.44     32.32 o 
   1   5   3     1038.71     1097.08     35.70 o 
   2   5   3      244.95      249.99      8.27 o 
   3   5   3     1267.18     1252.94     40.83 o 
   4   5   3        7.81       21.97      2.22 o 
   5   5   3      520.22      498.37     13.91 o 
   6   5   3       20.15       21.76      2.22 o 
   7   5   3       98.92      104.12      4.41 o 
   8   5   3       16.71        4.16      1.61 o 
  -5   6   3       67.01       72.00      2.52 o 
  -4   6   3      142.48      143.97      4.84 o 
  -3   6   3       44.60       45.10      1.51 o 
  -2   6   3      275.46      266.13      8.40 o 
  -1   6   3       27.52       20.03      0.77 o 
   0   6   3      233.64      210.84      4.82 o 
   1   6   3       35.99       28.57      1.21 o 
   2   6   3      213.09      197.75      3.81 o 
   3   6   3        1.94        0.41      0.27 o 
   4   6   3      247.78      228.42      6.20 o 
   5   6   3        0.00        0.13      0.42 o 
   6   6   3      117.70      108.30      4.11 o 
   7   6   3       24.56       23.61      2.38 o 
   8   6   3       25.32       19.49      2.90 o 
  -5   7   3      135.34      122.26      4.05 o 
  -4   7   3      170.18      185.93      6.13 o 
  -3   7   3      229.30      225.97      6.40 o 
  -2   7   3      242.58      243.07      6.87 o 
  -1   7   3      169.54      154.10      3.13 o 
   0   7   3      214.11      219.89      6.23 o 
   1   7   3      131.28      131.50      6.25 o 
   2   7   3       57.28       50.47      1.12 o 
   3   7   3       29.06       22.64      0.72 o 
   4   7   3        6.53        4.15      0.57 o 
   5   7   3        9.70        3.16      0.56 o 
   6   7   3       55.10       55.40      2.46 o 
   7   7   3        1.80        1.64      0.35 o 
   8   7   3       36.99       30.97      3.27 o 
  -3   8   3        8.61        6.70      0.45 o 
  -2   8   3       17.50       14.52      1.11 o 
  -1   8   3       20.98       18.56      0.74 o 
   0   8   3      176.23      174.56      4.97 o 
   1   8   3        8.00        9.09      0.72 o 
   2   8   3      336.40      330.91     10.99 o 
   3   8   3        2.03        0.47      0.26 o 
   4   8   3      229.00      218.80      6.06 o 
   5   8   3        0.19       -0.33      0.33 o 
   6   8   3       69.99       76.90      3.51 o 
   7   8   3        0.51        0.02      0.48 o 
  -2   9   3       60.40       54.25      3.01 o 
  -1   9   3      176.64      185.44      7.20 o 
   0   9   3       54.14       57.84      1.67 o 
   1   9   3      463.86      481.10     21.72 o 
   2   9   3       23.99       32.80      1.43 o 
   3   9   3      540.57      541.13     14.96 o 
   4   9   3       13.44       19.14      0.71 o 
   5   9   3      452.17      440.25     18.03 o 
   6   9   3        4.46        8.05      0.82 o 
   1  10   3      328.86      325.23     10.55 o 
   2  10   3        1.18        2.60      0.40 o 
   3  10   3      228.15      240.60      7.85 o 
  -3  -6   4        0.03       -0.15      0.31 o 
  -2  -6   4      102.18      112.74      3.78 o 
  -1  -6   4       10.39        9.46      0.67 o 
   0  -6   4      151.74      161.38      5.34 o 
   1  -6   4       47.86       42.77      1.19 o 
   2  -6   4       79.36       74.16      2.98 o 
   3  -6   4       37.23       29.92      1.67 o 
  -5  -5   4      140.94      144.77      8.20 o 
  -4  -5   4      119.83      145.85      3.82 o 
  -3  -5   4      435.20      484.23     12.31 o 
  -2  -5   4      293.10      354.06     10.31 o 
  -1  -5   4      588.34      635.73     21.03 o 
   0  -5   4      259.82      308.92      8.67 o 
   1  -5   4      348.09      362.72     10.67 o 
   2  -5   4      238.73      247.36      9.57 o 
   3  -5   4      156.91      158.85      4.54 o 
   4  -5   4      164.73      104.63      4.94 o 
  -6  -4   4        2.15        3.70      0.76 o 
  -5  -4   4      228.78      230.66     10.66 o 
  -4  -4   4        3.26        3.28      0.38 o 
  -3  -4   4      213.72      211.04      5.10 o 
  -2  -4   4        8.21        5.94      0.61 o 
  -1  -4   4      103.67      101.92      2.77 o 
   0  -4   4        3.01        3.48      0.60 o 
   1  -4   4       87.99       83.43      2.32 o 
   2  -4   4        1.37        0.25      0.34 o 
   3  -4   4       33.37       34.36      1.22 o 
   4  -4   4        0.22       -0.44      0.44 o 
   5  -4   4        0.00       -0.38      0.38 o 
   6  -4   4        5.44        4.59      0.64 o 
  -6  -3   4       20.68       22.73      3.61 o 
  -5  -3   4        4.79        1.20      1.28 o 
  -4  -3   4       69.20       67.86      2.19 o 
  -3  -3   4       37.14       36.64      1.13 o 
  -2  -3   4        9.37        8.52      0.80 o 
  -1  -3   4       51.04       50.45      1.33 o 
   0  -3   4       41.12       43.99      1.33 o 
   1  -3   4      286.57      280.08      4.77 o 
   2  -3   4      115.74      109.76      2.89 o 
   3  -3   4      668.32      689.34     17.24 o 
   4  -3   4      191.81      211.57      5.52 o 
   5  -3   4      406.65      437.47     12.75 o 
   6  -3   4      139.52      148.41      4.88 o 
  -7  -2   4       20.09       17.47      2.25 o 
  -6  -2   4       44.34       47.12      2.11 o 
  -5  -2   4       88.10      105.79      4.32 o 
  -4  -2   4      323.22      325.86      9.92 o 
  -3  -2   4      223.68      237.92      4.98 o 
  -2  -2   4      924.08      915.60     17.41 o 
  -1  -2   4     1110.71     1088.85     22.86 o 
   0  -2   4     1153.42     1142.18     25.87 o 
   1  -2   4     1906.23     1852.72     32.81 o 
   2  -2   4      945.96      908.70     15.17 o 
   3  -2   4      916.83      947.62     21.59 o 
   4  -2   4      438.14      417.82     10.74 o 
   5  -2   4      400.47      436.35     11.26 o 
   6  -2   4      122.56      125.61      3.39 o 
   7  -2   4      170.37      188.78      5.60 o 
  -7  -1   4       18.92       22.33      1.38 o 
  -6  -1   4      143.79      156.79      6.79 o 
  -5  -1   4       36.82       47.46      4.45 o 
  -4  -1   4      422.42      420.50     13.96 o 
  -3  -1   4      234.90      237.31      4.98 o 
  -2  -1   4      959.38      992.24     23.01 o 
  -1  -1   4      292.67      331.67     11.15 o 
   0  -1   4     1382.76     1432.03     36.11 o 
   1  -1   4        0.63        3.04      0.80 o 
   2  -1   4     1430.11     1471.35     37.48 o 
   3  -1   4        2.68        3.81      0.55 o 
   4  -1   4      936.25      917.05     16.62 o 
   5  -1   4       17.31       14.49      0.68 o 
   6  -1   4      357.11      355.66      9.27 o 
   7  -1   4        0.11       -0.34      0.34 o 
   8  -1   4       75.65       68.84      3.08 o 
  -7   0   4       22.41       24.02      1.21 o 
  -6   0   4       34.34       29.19      1.51 o 
  -5   0   4        3.49        2.62      0.58 o 
  -4   0   4      260.90      261.01      6.55 o 
  -3   0   4        3.15        4.24      0.37 o 
  -2   0   4      633.18      676.72     22.41 o 
  -1   0   4       12.60       24.89      1.39 o 
   0   0   4     1330.81     1400.41     40.38 o 
   1   0   4      700.75      778.80     19.58 o 
   2   0   4     1241.21     1366.38     34.44 o 
   3   0   4     1036.60     1147.92     38.18 o 
   4   0   4      284.32      310.52      5.96 o 
   5   0   4      327.16      318.44      6.71 o 
   6   0   4       11.56        9.43      0.71 o 
   7   0   4      121.70      126.82      5.68 o 
   8   0   4        0.57        0.15      0.31 o 
  -7   1   4      167.96      159.44      5.53 o 
  -6   1   4        6.71        4.91      0.59 o 
  -5   1   4      644.23      641.17     21.58 o 
  -4   1   4        9.26        9.97      0.58 o 
  -3   1   4     1673.52     1680.59     33.48 o 
  -2   1   4       76.35       83.00      3.81 o 
  -1   1   4     4422.62     4716.10    132.30 o 
   0   1   4      122.45      125.56      3.36 o 
   1   1   4     4940.18     5034.81    116.10 o 
   2   1   4      734.07      745.92     24.68 o 
   3   1   4     1736.36     1898.68     80.78 o 
   4   1   4      567.40      591.32     19.48 o 
   5   1   4      754.94      714.50     15.96 o 
   6   1   4      133.72      123.68      3.60 o 
   7   1   4      292.87      300.83     16.53 o 
   8   1   4       42.94       45.57      2.39 o 
  -7   2   4      113.86      126.52      5.33 o 
  -6   2   4        0.18       -0.29      0.51 o 
  -5   2   4      219.24      217.61      5.22 o 
  -4   2   4       82.30       81.06      1.84 o 
  -3   2   4      499.50      449.39      9.70 o 
  -2   2   4      705.14      745.80     24.58 o 
  -1   2   4      572.45      564.82     15.81 o 
   0   2   4      635.15      647.80     15.09 o 
   1   2   4      318.51      287.60      7.30 o 
   2   2   4      574.74      580.71     16.30 o 
   3   2   4      530.68      504.37     16.69 o 
   4   2   4      390.30      440.94     14.61 o 
   5   2   4      383.56      364.48      9.07 o 
   6   2   4       19.13       15.35      0.91 o 
   7   2   4      100.39      110.75      3.63 o 
   8   2   4       15.15       19.45      1.75 o 
   9   2   4       18.81       19.42      1.10 o 
  -7   3   4       30.17       33.43      1.67 o 
  -6   3   4      326.77      351.71     14.95 o 
  -5   3   4      167.77      167.20      5.66 o 
  -4   3   4      944.07      967.02     29.16 o 
  -3   3   4      413.74      408.03      8.15 o 
  -2   3   4      742.42      738.93     29.89 o 
  -1   3   4      635.95      607.71     19.53 o 
   0   3   4      340.62      332.99      9.65 o 
   1   3   4      470.27      458.04     12.83 o 
   2   3   4       80.70       78.45      2.76 o 
   3   3   4       79.67       75.58      2.41 o 
   4   3   4      156.47      157.23      4.67 o 
   5   3   4       25.08       20.20      1.08 o 
   6   3   4      266.95      272.69      7.77 o 
   7   3   4       47.12       47.43      2.15 o 
   8   3   4       61.22       58.13      2.72 o 
   9   3   4       22.72       20.59      2.59 o 
  -6   4   4        0.45        0.46      0.37 o 
  -5   4   4      161.87      161.58      4.24 o 
  -4   4   4      127.72      130.39      3.46 o 
  -3   4   4      638.10      654.84     14.04 o 
  -2   4   4      330.98      316.86      6.75 o 
  -1   4   4     1699.16     1740.44     53.39 o 
   0   4   4      432.94      424.93     13.05 o 
   1   4   4     2221.10     2507.02     69.07 o 
   2   4   4      900.91      996.23     32.49 o 
   3   4   4     1232.08     1417.93     40.25 o 
   4   4   4      724.89      703.20     22.33 o 
   5   4   4      296.67      316.88      8.98 o 
   6   4   4      179.82      181.42      6.50 o 
   7   4   4       36.03       38.13      2.99 o 
   8   4   4       86.12       94.98      5.14 o 
  -6   5   4        4.88        6.91      0.51 o 
  -5   5   4       43.98       44.59      1.51 o 
  -4   5   4       25.39       26.79      0.97 o 
  -3   5   4       14.13       18.20      0.83 o 
  -2   5   4      222.34      196.71      4.97 o 
  -1   5   4       65.66       59.53      1.42 o 
   0   5   4     1491.03     1549.16     47.77 o 
   1   5   4      564.19      558.49     17.84 o 
   2   5   4     2993.98     3087.21     99.77 o 
   3   5   4      684.56      702.74     19.48 o 
   4   5   4     2227.92     2159.45     48.06 o 
   5   5   4      391.86      386.45     10.82 o 
   6   5   4     1331.86     1422.69     53.04 o 
   7   5   4      153.16      167.03      7.45 o 
   8   5   4      430.99      492.25     31.95 o 
  -5   6   4       54.99       68.17      2.62 o 
  -4   6   4      201.17      217.03      8.71 o 
  -3   6   4      165.41      179.66      4.63 o 
  -2   6   4      874.20      921.14     25.83 o 
  -1   6   4      223.22      209.88      4.83 o 
   0   6   4     1249.60     1137.04     23.31 o 
   1   6   4       74.86       68.81      1.61 o 
   2   6   4      726.61      717.83     14.31 o 
   3   6   4       27.98       24.30      0.76 o 
   4   6   4      258.40      260.21      7.83 o 
   5   6   4       58.11       52.28      1.97 o 
   6   6   4       20.71       20.17      1.42 o 
   7   6   4       27.27       28.61      1.45 o 
   8   6   4        9.78        6.62      1.44 o 
  -4   7   4        1.29       -0.45      0.45 o 
  -3   7   4       39.70       39.66      1.34 o 
  -2   7   4       33.73       36.88      1.96 o 
  -1   7   4       93.09       93.26      2.41 o 
   0   7   4       99.14      101.82      2.72 o 
   1   7   4      327.46      349.10      9.75 o 
   2   7   4       68.44       61.00      1.71 o 
   3   7   4      534.63      526.69     11.19 o 
   4   7   4       27.27       26.60      1.22 o 
   5   7   4      211.28      214.31     16.07 o 
   6   7   4       10.95        4.28      1.08 o 
   7   7   4       37.58       29.86      2.51 o 
  -3   8   4       16.91       15.59      0.91 o 
  -2   8   4       79.18       68.83      3.09 o 
  -1   8   4       21.86       21.69      0.96 o 
   0   8   4      215.17      204.26      5.82 o 
   1   8   4       74.06       86.20      2.60 o 
   2   8   4      188.67      180.25      4.68 o 
   3   8   4      298.95      306.10      7.86 o 
   4   8   4       50.76       47.12      1.44 o 
   5   8   4      326.93      331.39     13.76 o 
   6   8   4        0.15        0.25      0.36 o 
   7   8   4      151.08      162.50      6.92 o 
  -2   9   4       20.33       20.41      1.06 o 
  -1   9   4        7.59        8.97      1.22 o 
   0   9   4        7.20        5.66      0.62 o 
   1   9   4       11.65       11.34      0.69 o 
   2   9   4        0.18       -0.63      0.63 o 
   3   9   4        0.72       -0.37      0.37 o 
   4   9   4        0.36       -0.35      0.35 o 
   5   9   4       17.26       13.70      1.58 o 
   6   9   4        0.47        0.61      0.33 o 
   0  10   4       30.94       33.26      2.12 o 
   1  10   4       36.96       28.53      1.15 o 
   2  10   4       30.23       35.28      1.36 o 
   3  10   4        0.50        0.07      0.37 o 
   4  10   4       18.45       16.05      0.78 o 
  -3  -5   5        0.88        1.78      0.48 o 
  -2  -5   5      104.20      106.19      3.58 o 
  -1  -5   5       13.69       14.87      0.80 o 
   0  -5   5      237.61      223.29      7.32 o 
   1  -5   5       33.94       33.14      1.11 o 
   2  -5   5      227.83      217.88      8.39 o 
   3  -5   5       44.46       41.61      1.76 o 
  -5  -4   5        1.99        3.98      0.75 o 
  -4  -4   5       32.94       31.69      1.01 o 
  -3  -4   5       26.16       33.25      1.10 o 
  -2  -4   5       43.78       42.24      1.51 o 
  -1  -4   5       42.88       47.04      1.63 o 
   0  -4   5        2.37        3.78      0.54 o 
   1  -4   5       48.73       46.16      2.34 o 
   2  -4   5       42.83       41.83      1.98 o 
   3  -4   5       24.47       14.67      1.39 o 
   4  -4   5       29.92       23.43      1.23 o 
   5  -4   5        0.16       -0.44      0.44 o 
  -5  -3   5        6.30        4.47      1.23 o 
  -4  -3   5        6.82        7.45      0.66 o 
  -3  -3   5        9.91        5.06      0.76 o 
  -2  -3   5        7.48        4.42      0.50 o 
  -1  -3   5       73.26       73.54      2.26 o 
   0  -3   5        5.77        5.79      1.00 o 
   1  -3   5      139.83      142.10      4.21 o 
   2  -3   5       20.06       20.01      0.67 o 
   3  -3   5       85.73       86.22      2.57 o 
   4  -3   5       39.61       38.70      1.29 o 
   5  -3   5       89.79       86.94      2.98 o 
   6  -3   5        9.04        6.08      0.49 o 
  -6  -2   5       10.24        7.08      0.90 o 
  -5  -2   5      636.49      698.78     29.03 o 
  -4  -2   5       17.25       21.07      0.92 o 
  -3  -2   5     2153.57     2495.92     64.22 o 
  -2  -2   5        3.86       16.97      1.61 o 
  -1  -2   5     3605.97     4009.97     83.31 o 
   0  -2   5        1.24       18.36      1.07 o 
   1  -2   5     3233.53     3388.86     58.86 o 
   2  -2   5       19.54       31.81      1.12 o 
   3  -2   5     2277.67     2582.66     71.79 o 
   4  -2   5       89.28      101.62      2.74 o 
   5  -2   5      953.13     1003.34     29.12 o 
   6  -2   5       48.68       55.55      1.82 o 
   7  -2   5      173.15      156.95      5.15 o 
  -6  -1   5        0.06        4.12      1.42 o 
  -5  -1   5      583.46      663.70     27.49 o 
  -4  -1   5        3.62        5.48      0.67 o 
  -3  -1   5      636.17      647.44     15.23 o 
  -2  -1   5        8.85       14.54      0.66 o 
  -1  -1   5      260.20      250.79      5.13 o 
   0  -1   5       12.64       18.72      1.24 o 
   1  -1   5      183.89      169.27      3.09 o 
   2  -1   5       15.43       18.62      0.57 o 
   3  -1   5       18.36       16.60      0.74 o 
   4  -1   5        1.62        1.86      0.28 o 
   5  -1   5       23.56       18.44      0.86 o 
   6  -1   5        0.07       -0.24      0.30 o 
   7  -1   5        6.80        2.01      0.67 o 
  -6   0   5       70.82       71.39      3.34 o 
  -5   0   5        6.25        3.15      0.80 o 
  -4   0   5      199.59      195.26      5.16 o 
  -3   0   5       76.17       77.26      1.91 o 
  -2   0   5      372.81      399.75      7.68 o 
  -1   0   5       13.66       12.52      0.58 o 
   0   0   5      224.30      255.26      8.29 o 
   1   0   5       78.77       78.20      2.90 o 
   2   0   5        1.73        5.29      0.85 o 
   3   0   5      238.47      229.07      5.01 o 
   4   0   5       70.27       64.58      1.60 o 
   5   0   5       83.89       82.62      1.95 o 
   6   0   5      105.57      106.34      2.70 o 
   7   0   5       32.56       33.70      1.12 o 
   8   0   5       58.50       61.18      2.80 o 
  -6   1   5        0.12       -0.30      0.42 o 
  -5   1   5        5.90        2.37      0.40 o 
  -4   1   5       39.46       24.65      2.10 o 
  -3   1   5       50.43       50.24      1.49 o 
  -2   1   5      381.82      357.44      7.16 o 
  -1   1   5        4.54        2.78      0.85 o 
   0   1   5     1595.94     1532.71     43.10 o 
   1   1   5      290.16      270.80      7.59 o 
   2   1   5     1624.59     1570.50     44.05 o 
   3   1   5      183.09      167.34      3.84 o 
   4   1   5      920.23      871.85     18.40 o 
   5   1   5      135.84      135.70      2.82 o 
   6   1   5      366.24      368.49      8.94 o 
   7   1   5       90.66      111.55      4.63 o 
   8   1   5       86.52       94.31      4.20 o 
  -6   2   5      130.31      136.98      6.07 o 
  -5   2   5       56.43       53.18      1.94 o 
  -4   2   5      484.49      490.13     11.38 o 
  -3   2   5       17.23       22.58      1.01 o 
  -2   2   5     1489.30     1493.53     29.86 o 
  -1   2   5       10.86       13.70      1.25 o 
   0   2   5     1622.62     1686.66     53.39 o 
   1   2   5      232.66      269.42      6.94 o 
   2   2   5     1289.04     1260.90     35.64 o 
   3   2   5      266.46      293.56      9.93 o 
   4   2   5      992.14      977.45     22.94 o 
   5   2   5       97.39       93.39      2.25 o 
   6   2   5      418.58      431.65     13.30 o 
   7   2   5       67.68       62.75      2.63 o 
   8   2   5       77.65       77.98      4.16 o 
  -6   3   5        6.35        1.78      0.52 o 
  -5   3   5        5.72        5.90      0.59 o 
  -4   3   5       95.08       91.90      2.56 o 
  -3   3   5       14.13       12.89      0.62 o 
  -2   3   5      215.29      220.23      6.44 o 
  -1   3   5       47.64       47.19      1.34 o 
   0   3   5      603.11      693.09     26.04 o 
   1   3   5        2.86        1.45      0.55 o 
   2   3   5     1406.41     1552.45     51.90 o 
   3   3   5       77.89       72.02      2.45 o 
   4   3   5      654.62      686.84     16.08 o 
   5   3   5       54.47       61.20      2.07 o 
   6   3   5       64.69       59.16      2.54 o 
   7   3   5       37.98       40.71      1.95 o 
   8   3   5        1.83       -0.06      0.39 o 
  -6   4   5       25.15       22.05      0.78 o 
  -5   4   5       73.26       77.51      2.16 o 
  -4   4   5       45.94       46.18      1.45 o 
  -3   4   5      324.38      330.92      7.00 o 
  -2   4   5      126.90      131.04      3.12 o 
  -1   4   5     1025.66     1023.55     22.88 o 
   0   4   5      309.16      314.17     12.12 o 
   1   4   5     1613.61     1699.17     54.79 o 
   2   4   5       42.15       44.48      1.79 o 
   3   4   5     1040.09     1090.90     27.21 o 
   4   4   5       40.39       51.75      2.94 o 
   5   4   5      373.59      357.87      9.04 o 
   6   4   5       14.06       19.40      1.48 o 
   7   4   5       83.02       88.00      3.56 o 
   8   4   5        5.96       12.16      1.49 o 
  -5   5   5      156.06      173.55      5.03 o 
  -4   5   5       67.44       78.19      2.88 o 
  -3   5   5      224.77      249.91      6.41 o 
  -2   5   5      268.82      278.79     10.55 o 
  -1   5   5      162.32      157.72      3.82 o 
   0   5   5      262.66      228.20      4.06 o 
   1   5   5       66.04       50.67      2.33 o 
   2   5   5      188.35      188.37      4.68 o 
   3   5   5       15.58       10.05      0.68 o 
   4   5   5      278.76      259.36      5.91 o 
   5   5   5       20.26       10.56      1.86 o 
   6   5   5       91.51       97.35      4.82 o 
   7   5   5       30.87       35.35      2.58 o 
   8   5   5        1.46        0.43      0.34 o 
  -5   6   5        3.77        3.46      0.50 o 
  -4   6   5      379.08      414.92     11.73 o 
  -3   6   5       10.79       11.96      0.88 o 
  -2   6   5      611.95      624.29     17.55 o 
  -1   6   5        2.92        2.02      0.30 o 
   0   6   5      632.56      623.65     10.86 o 
   1   6   5        0.48       -0.05      0.31 o 
   2   6   5      353.76      354.45      7.56 o 
   3   6   5        0.70       -0.37      0.37 o 
   4   6   5        3.72        4.45      0.71 o 
   5   6   5        5.83        3.46      0.46 o 
   6   6   5      112.89      117.22      4.44 o 
   7   6   5        0.05        0.35      0.54 o 
   8   6   5       87.90       98.80      4.43 o 
  -4   7   5       15.91       17.15      1.38 o 
  -3   7   5       14.79       13.82      0.64 o 
  -2   7   5      144.41      149.14      3.85 o 
  -1   7   5       89.95       89.83      1.95 o 
   0   7   5      435.24      446.17     12.41 o 
   1   7   5      192.33      200.83      6.53 o 
   2   7   5      848.83      876.05     18.58 o 
   3   7   5      153.17      155.62      3.81 o 
   4   7   5      791.87      782.37     25.48 o 
   5   7   5      107.56      119.20      7.89 o 
   6   7   5      296.52      333.49     11.71 o 
   7   7   5       41.74       40.13      2.67 o 
   8   7   5       87.75       98.17      4.31 o 
  -3   8   5       21.90       19.29      0.78 o 
  -2   8   5      103.51       98.51      5.59 o 
  -1   8   5        0.23        0.34      0.48 o 
   0   8   5      216.59      230.28      5.89 o 
   1   8   5      103.08      117.79      3.18 o 
   2   8   5      276.99      296.17     12.09 o 
   3   8   5      286.36      299.42     12.49 o 
   4   8   5      222.69      246.66     10.36 o 
   5   8   5      336.01      372.33     15.48 o 
   6   8   5      157.83      181.01     10.50 o 
   7   8   5      250.05      267.27     11.14 o 
  -2   9   5       99.16      100.79      4.15 o 
  -1   9   5      326.31      330.58     12.67 o 
   0   9   5      238.81      240.98      8.07 o 
   1   9   5      340.87      372.77     10.42 o 
   2   9   5      308.65      322.22      9.26 o 
   3   9   5      230.00      235.97      6.92 o 
   4   9   5      205.48      211.54      6.85 o 
   5   9   5      121.96      123.23      3.30 o 
   6   9   5       46.83       52.62      2.58 o 
   0  10   5       32.20       28.89      1.93 o 
   1  10   5        3.33        1.24      0.39 o 
   2  10   5      110.69      105.85      3.57 o 
   3  10   5       30.83       27.13      1.24 o 
   4  10   5      175.49      163.58      4.73 o 
  -3  -4   6       40.32       38.26      1.40 o 
  -2  -4   6        2.48        0.72      0.35 o 
  -1  -4   6       34.55       32.78      1.16 o 
   0  -4   6       13.72       14.08      1.05 o 
   1  -4   6        5.22        2.93      0.47 o 
   2  -4   6        9.30       10.04      0.84 o 
   3  -4   6        9.92        7.38      0.64 o 
  -4  -3   6       65.45       61.50      1.72 o 
  -3  -3   6      164.12      176.60      4.58 o 
  -2  -3   6      146.74      152.62      4.55 o 
  -1  -3   6      454.64      513.25     14.71 o 
   0  -3   6       68.53       72.10      2.22 o 
   1  -3   6      680.67      719.47     23.42 o 
   2  -3   6       43.65       50.88      2.30 o 
   3  -3   6      442.26      443.53     12.35 o 
   4  -3   6       32.55       31.22      1.00 o 
   5  -3   6      189.98      173.74      7.56 o 
  -5  -2   6        0.75       -0.21      0.48 o 
  -4  -2   6       19.47       13.45      0.96 o 
  -3  -2   6        0.03       -0.31      0.31 o 
  -2  -2   6       40.81       38.83      1.34 o 
  -1  -2   6        0.22       -0.40      0.40 o 
   0  -2   6        0.91       -0.42      0.42 o 
   1  -2   6       21.39       14.94      0.81 o 
   2  -2   6       36.44       31.75      1.03 o 
   3  -2   6        4.82        1.06      0.37 o 
   4  -2   6       21.15       17.93      0.72 o 
   5  -2   6        3.50        1.66      0.46 o 
   6  -2   6        8.32        7.43      0.68 o 
  -5  -1   6      167.47      142.16      4.08 o 
  -4  -1   6       69.97       78.68      2.25 o 
  -3  -1   6      126.04      125.14      4.01 o 
  -2  -1   6      231.25      258.35      6.71 o 
  -1  -1   6       71.40       69.85      2.70 o 
   0  -1   6      292.43      307.05     13.56 o 
   1  -1   6       26.00       23.65      0.74 o 
   2  -1   6       70.48       66.24      1.75 o 
   3  -1   6      160.56      157.58      4.72 o 
   4  -1   6        1.55        0.61      0.39 o 
   5  -1   6       54.35       56.12      1.89 o 
   6  -1   6        2.22       -0.37      0.42 o 
   7  -1   6       12.91       10.28      0.59 o 
  -6   0   6        4.37        5.01      0.80 o 
  -5   0   6       72.99       71.95      2.04 o 
  -4   0   6       30.96       34.76      1.19 o 
  -3   0   6      142.82      144.50      3.90 o 
  -2   0   6       99.76      102.44      2.39 o 
  -1   0   6      456.25      461.12     10.51 o 
   0   0   6      220.84      220.73      5.16 o 
   1   0   6      439.07      420.62      7.74 o 
   2   0   6      195.96      179.36      3.76 o 
   3   0   6       90.87       85.75      3.12 o 
   4   0   6       67.98       68.60      2.05 o 
   5   0   6       45.73       41.91      1.40 o 
   6   0   6       23.97       23.34      0.86 o 
   7   0   6       42.68       38.02      1.22 o 
  -6   1   6        2.58        1.90      0.47 o 
  -5   1   6      101.88       99.83      2.72 o 
  -4   1   6       14.64       17.29      0.83 o 
  -3   1   6      578.60      595.56     15.21 o 
  -2   1   6      163.95      178.16      4.16 o 
  -1   1   6     1269.80     1275.90     26.66 o 
   0   1   6      329.83      357.14      7.48 o 
   1   1   6     1314.01     1284.58     25.19 o 
   2   1   6      379.21      403.98      9.13 o 
   3   1   6     1511.19     1566.53     32.55 o 
   4   1   6      128.97      140.13      3.98 o 
   5   1   6      924.10     1036.13     27.14 o 
   6   1   6        5.15        3.52      0.48 o 
   7   1   6      191.39      202.90      4.94 o 
   8   1   6        4.40        6.09      0.68 o 
  -6   2   6       38.68       46.13      2.85 o 
  -5   2   6      233.14      244.26      6.23 o 
  -4   2   6       89.77       99.63      2.52 o 
  -3   2   6      514.03      513.66     11.90 o 
  -2   2   6       26.12       26.26      0.94 o 
  -1   2   6      454.96      440.69      9.39 o 
   0   2   6        0.45        0.38      0.27 o 
   1   2   6      449.35      449.18      8.35 o 
   2   2   6       27.38       30.50      1.10 o 
   3   2   6      119.69      126.06      2.67 o 
   4   2   6       95.00       96.89      2.03 o 
   5   2   6       11.65        7.92      0.89 o 
   6   2   6       62.06       62.72      1.86 o 
   7   2   6       21.97       20.79      1.39 o 
   8   2   6        9.03        8.48      0.77 o 
  -5   3   6       28.86       30.30      1.03 o 
  -4   3   6       35.32       36.96      1.24 o 
  -3   3   6      208.89      220.83      6.33 o 
  -2   3   6       82.72       87.13      2.25 o 
  -1   3   6      317.25      320.21      8.05 o 
   0   3   6      134.89      128.78      2.95 o 
   1   3   6      350.87      354.97      8.22 o 
   2   3   6        0.21        0.10      0.37 o 
   3   3   6      304.41      291.21      5.63 o 
   4   3   6       70.04       63.92      1.49 o 
   5   3   6       34.18       31.59      0.98 o 
   6   3   6      107.72      113.20      5.93 o 
   7   3   6        2.06        1.96      0.75 o 
   8   3   6      130.96      144.76      5.36 o 
  -5   4   6        1.94        2.23      0.45 o 
  -4   4   6       21.13       24.67      1.01 o 
  -3   4   6        5.14        6.14      0.70 o 
  -2   4   6      187.90      200.88      5.15 o 
  -1   4   6        9.85       12.26      0.85 o 
   0   4   6     1389.10     1324.90     24.39 o 
   1   4   6        1.64        3.06      0.47 o 
   2   4   6     2759.74     2645.52     69.08 o 
   3   4   6       19.06       22.65      0.79 o 
   4   4   6     2364.95     2370.21     44.68 o 
   5   4   6       49.28       55.02      1.78 o 
   6   4   6     1522.26     1725.73     62.06 o 
   7   4   6       94.39      116.78      5.42 o 
   8   4   6      627.80      725.51     31.45 o 
  -5   5   6        0.95        2.59      0.42 o 
  -4   5   6      156.29      191.40      5.60 o 
  -3   5   6        1.08        2.63      0.41 o 
  -2   5   6      643.71      724.63     20.32 o 
  -1   5   6       28.57       33.74      1.13 o 
   0   5   6      844.25      797.62     13.13 o 
   1   5   6       58.14       58.17      1.62 o 
   2   5   6      442.44      425.89     11.32 o 
   3   5   6       24.77       29.55      0.89 o 
   4   5   6      257.14      238.82      4.72 o 
   5   5   6        5.04        2.96      0.46 o 
   6   5   6       86.59       96.89      3.92 o 
   7   5   6        0.65        0.59      0.42 o 
   8   5   6        2.91        2.69      0.43 o 
  -4   6   6        7.09        3.45      0.50 o 
  -3   6   6        4.74        2.59      0.55 o 
  -2   6   6       11.65        7.07      0.87 o 
  -1   6   6       45.02       48.69      1.66 o 
   0   6   6       41.25       31.57      0.78 o 
   1   6   6      165.38      174.10      4.10 o 
   2   6   6      273.63      279.78      6.41 o 
   3   6   6      219.55      227.81      4.43 o 
   4   6   6      387.18      366.28      7.10 o 
   5   6   6      104.23      109.62      4.83 o 
   6   6   6      151.86      160.88      5.87 o 
   7   6   6       23.05       19.19      1.17 o 
   8   6   6       57.90       53.64      2.59 o 
  -4   7   6       38.91       38.12      1.43 o 
  -3   7   6       35.76       39.03      2.06 o 
  -2   7   6      172.05      181.08      5.29 o 
  -1   7   6      107.43      106.79      3.45 o 
   0   7   6      521.85      538.76     20.58 o 
   1   7   6      241.24      257.54      6.47 o 
   2   7   6      517.21      543.87     13.95 o 
   3   7   6      388.26      380.91      9.74 o 
   4   7   6      166.90      170.81      4.57 o 
   5   7   6      270.47      265.13      6.42 o 
   6   7   6       45.00       43.75      2.03 o 
   7   7   6       87.63       89.67      3.40 o 
   8   7   6        7.32        3.18      1.28 o 
  -2   8   6      150.77      159.95      5.20 o 
  -1   8   6       70.00       76.82      3.26 o 
   0   8   6      128.05      114.10      3.37 o 
   1   8   6       54.20       53.98      1.65 o 
   2   8   6       63.73       62.77      3.06 o 
   3   8   6        8.50        4.68      0.71 o 
   4   8   6       55.99       61.90      1.85 o 
   5   8   6        0.44       -0.41      0.41 o 
   6   8   6       34.68       38.60      3.93 o 
   7   8   6        4.92        2.10      0.43 o 
  -2   9   6       68.83       70.26      4.04 o 
  -1   9   6       48.92       45.73      2.02 o 
   0   9   6       93.85      102.82      2.89 o 
   1   9   6       60.54       64.03      1.83 o 
   2   9   6       75.80       90.35      2.82 o 
   3   9   6       21.27       20.87      1.23 o 
   4   9   6        7.37        6.95      0.54 o 
   5   9   6        4.40        0.75      0.29 o 
   6   9   6       15.05       13.48      2.13 o 
   0  10   6       90.82       79.85      4.54 o 
   1  10   6        1.98        1.19      0.36 o 
   2  10   6      261.57      249.62      8.16 o 
   3  10   6        0.13        1.22      0.34 o 
   4  10   6      334.11      318.06      9.15 o 
  -2  -3   7       60.04       74.40      2.27 o 
  -1  -3   7      228.90      241.84      6.94 o 
   0  -3   7       69.59       77.96      2.39 o 
   1  -3   7      232.42      222.17      9.33 o 
   2  -3   7       84.41       92.21      3.68 o 
   3  -3   7      139.31      132.01      5.13 o 
  -3  -2   7      207.12      201.64      6.04 o 
  -2  -2   7       23.09       29.46      1.16 o 
  -1  -2   7      159.40      167.77      5.00 o 
   0  -2   7       17.80       21.01      0.90 o 
   1  -2   7      113.19      105.18      2.75 o 
   2  -2   7       32.08       37.17      1.82 o 
   3  -2   7       43.79       37.94      1.18 o 
   4  -2   7        5.05        6.01      0.52 o 
   5  -2   7        2.51        1.96      0.35 o 
  -4  -1   7        3.20        3.11      0.52 o 
  -3  -1   7        1.20       -0.40      0.40 o 
  -2  -1   7        8.90        6.44      0.72 o 
  -1  -1   7        9.54        4.51      0.54 o 
   0  -1   7        1.07        0.16      0.40 o 
   1  -1   7        4.64        1.15      0.34 o 
   2  -1   7        3.14        1.78      0.34 o 
   3  -1   7        8.94        7.81      0.86 o 
   4  -1   7       12.26       12.75      0.70 o 
   5  -1   7       11.97        9.76      0.65 o 
   6  -1   7       32.11       26.03      1.10 o 
  -4   0   7       40.27       39.90      1.23 o 
  -3   0   7        1.92        0.83      0.34 o 
  -2   0   7      273.39      303.70      8.84 o 
  -1   0   7       18.46       28.56      1.09 o 
   0   0   7      485.53      494.38     13.82 o 
   1   0   7      166.77      179.32      4.00 o 
   2   0   7      522.42      549.70     13.73 o 
   3   0   7      128.26      146.96      5.46 o 
   4   0   7      404.89      451.11     11.52 o 
   5   0   7       75.16       86.56      2.74 o 
   6   0   7      152.39      155.57      4.60 o 
  -5   1   7        1.38        1.09      0.27 o 
  -4   1   7      100.24      103.15      2.77 o 
  -3   1   7       49.90       55.43      1.92 o 
  -2   1   7      153.48      150.80      3.95 o 
  -1   1   7      161.12      170.13      4.10 o 
   0   1   7      190.06      176.09      5.30 o 
   1   1   7       44.35       40.53      0.92 o 
   2   1   7      293.41      293.57      7.30 o 
   3   1   7       27.14       25.79      1.01 o 
   4   1   7      274.04      293.35      7.59 o 
   5   1   7       42.62       46.39      1.43 o 
   6   1   7      162.76      174.73      4.61 o 
   7   1   7        8.43        8.74      0.55 o 
  -5   2   7       21.09       19.30      0.76 o 
  -4   2   7        5.82        5.02      0.63 o 
  -3   2   7       28.50       30.75      1.09 o 
  -2   2   7       41.17       46.35      2.09 o 
  -1   2   7       74.48       78.00      2.80 o 
   0   2   7      191.96      187.95      4.83 o 
   1   2   7        0.72       -0.61      0.61 o 
   2   2   7      335.56      332.96      8.25 o 
   3   2   7      163.15      167.93      3.96 o 
   4   2   7      175.66      198.02      4.67 o 
   5   2   7      134.61      144.04      3.88 o 
   6   2   7       39.98       42.40      1.34 o 
   7   2   7       66.41       66.22      1.86 o 
  -5   3   7       54.21       49.46      1.79 o 
  -4   3   7        4.43        2.64      0.48 o 
  -3   3   7      153.80      152.67      4.50 o 
  -2   3   7        7.22        8.62      0.77 o 
  -1   3   7      548.54      552.17     15.53 o 
   0   3   7        7.70        6.07      0.60 o 
   1   3   7      843.14      798.79     14.60 o 
   2   3   7       17.09       12.31      0.74 o 
   3   3   7      317.79      306.11      6.14 o 
   4   3   7       47.71       45.14      1.27 o 
   5   3   7       69.07       59.40      3.53 o 
   6   3   7       15.40       15.49      0.79 o 
   7   3   7       16.22       16.36      0.85 o 
   8   3   7        3.17        3.96      0.59 o 
  -5   4   7       31.66       39.34      1.63 o 
  -4   4   7       41.37       44.51      1.56 o 
  -3   4   7       92.00      105.44      3.56 o 
  -2   4   7      305.44      330.31      9.32 o 
  -1   4   7      113.70      109.15      3.32 o 
   0   4   7      714.45      703.68     12.90 o 
   1   4   7       28.21       21.23      1.15 o 
   2   4   7     1154.15     1215.25     30.17 o 
   3   4   7       25.36       23.90      0.81 o 
   4   4   7     1293.99     1357.11     29.56 o 
   5   4   7       61.05       65.04      1.96 o 
   6   4   7      653.23      701.07     18.18 o 
   7   4   7       21.41       29.87      1.74 o 
   8   4   7      177.59      168.98      7.41 o 
  -4   5   7      565.59      630.63     17.88 o 
  -3   5   7      295.95      329.23     10.07 o 
  -2   5   7      942.47     1074.47     30.49 o 
  -1   5   7      582.75      601.27     17.86 o 
   0   5   7     1053.01     1067.26     17.66 o 
   1   5   7      921.90      970.07     21.67 o 
   2   5   7      833.44      893.37     20.02 o 
   3   5   7      874.23      909.02     20.65 o 
   4   5   7      194.50      219.31      4.92 o 
   5   5   7      337.20      367.91      9.55 o 
   6   5   7        4.20        2.88      0.54 o 
   7   5   7       80.60       84.56      7.70 o 
   8   5   7        0.65        1.29      1.36 o 
  -4   6   7        0.35       -0.04      0.37 o 
  -3   6   7        0.33       -0.46      0.46 o 
  -2   6   7        9.43        8.41      0.78 o 
  -1   6   7       25.60       24.11      0.96 o 
   0   6   7       26.53       25.23      0.78 o 
   1   6   7      119.27      116.24      3.14 o 
   2   6   7      118.88      124.93      3.37 o 
   3   6   7      182.00      186.07      4.12 o 
   4   6   7      172.96      174.58      4.65 o 
   5   6   7       97.98       96.81      2.52 o 
   6   6   7       59.03       66.74      3.22 o 
   7   6   7        9.29        8.18      1.16 o 
   8   6   7       29.10       29.33      1.55 o 
  -3   7   7       13.25        9.35      1.16 o 
  -2   7   7        1.42       -0.36      0.36 o 
  -1   7   7        2.61        0.80      0.54 o 
   0   7   7       26.30       24.32      1.54 o 
   1   7   7       12.34       13.25      0.95 o 
   2   7   7      179.35      189.67      5.45 o 
   3   7   7       58.31       67.48      2.34 o 
   4   7   7      270.73      296.20      8.63 o 
   5   7   7       77.96       86.98      3.20 o 
   6   7   7      320.33      356.97     14.33 o 
   7   7   7       42.34       54.11      2.60 o 
  -2   8   7       81.26       84.38      2.84 o 
  -1   8   7       61.52       70.24      3.00 o 
   0   8   7      240.42      258.04     25.55 o 
   1   8   7       33.49       37.17      2.24 o 
   2   8   7      256.24      272.98     11.28 o 
   3   8   7        8.57        9.88      1.03 o 
   4   8   7      177.92      206.98      7.61 o 
   5   8   7        4.52        2.43      0.36 o 
   6   8   7       51.99       59.80      4.57 o 
   7   8   7        2.09        1.32      0.40 o 
  -1   9   7       12.94        7.79      0.71 o 
   0   9   7        3.02        1.50      0.41 o 
   1   9   7       64.52       56.76      1.90 o 
   2   9   7        1.34        0.81      0.43 o 
   3   9   7      200.53      185.91     11.94 o 
   4   9   7        0.01       -1.08      1.08 o 
   5   9   7      227.95      198.58     16.04 o 
   6   9   7        0.04       -0.33      0.33 o 
   2  10   7      221.23      230.39      7.54 o 
   3  10   7        0.53        0.30      0.36 o 
   4  10   7      172.10      148.84      5.93 o 
  -2  -2   8       43.44       39.17      1.40 o 
  -1  -2   8       45.44       47.38      2.06 o 
   0  -2   8       38.77       36.54      1.62 o 
   1  -2   8      101.99      104.48      3.52 o 
   2  -2   8        0.23        0.62      0.33 o 
   3  -2   8      104.50       97.92      3.31 o 
  -3  -1   8        6.03        5.38      0.44 o 
  -2  -1   8       41.22       42.73      3.67 o 
  -1  -1   8       32.07       33.54      2.13 o 
   0  -1   8      109.24      108.65      4.60 o 
   1  -1   8       54.01       47.66      1.84 o 
   2  -1   8       62.41       55.12      2.41 o 
   3  -1   8       34.37       31.14      1.80 o 
   4  -1   8       10.05        5.85      0.76 o 
  -3   0   8      126.10      138.36      4.10 o 
  -2   0   8       10.05       12.49      0.95 o 
  -1   0   8      324.89      351.86     12.14 o 
   0   0   8        6.17        6.95      0.65 o 
   1   0   8      391.86      402.82     11.27 o 
   2   0   8        7.25       10.61      1.04 o 
   3   0   8      420.22      435.21     12.11 o 
   4   0   8       50.46       56.39      1.84 o 
   5   0   8      250.57      236.70      9.82 o 
   6   0   8       56.21       48.21      1.69 o 
  -4   1   8        5.33        5.42      0.48 o 
  -3   1   8      144.87      151.97      4.48 o 
  -2   1   8        8.99       10.44      1.14 o 
  -1   1   8       97.63      103.74      2.80 o 
   0   1   8       11.37       12.33      1.19 o 
   1   1   8       84.80       91.86      2.46 o 
   2   1   8        0.23        1.16      0.36 o 
   3   1   8       19.05       27.91      1.10 o 
   4   1   8        0.16        0.36      0.29 o 
   5   1   8       10.78        6.42      1.40 o 
   6   1   8        4.01        2.38      0.39 o 
  -4   2   8       54.70       51.86      1.86 o 
  -3   2   8        0.88        0.12      0.44 o 
  -2   2   8      151.97      145.26      4.31 o 
  -1   2   8       19.90       18.98      0.84 o 
   0   2   8      185.16      172.97      4.99 o 
   1   2   8       27.99       26.13      0.75 o 
   2   2   8      122.15      114.63      3.65 o 
   3   2   8        0.56       -0.40      0.40 o 
   4   2   8       46.40       42.02      1.37 o 
   5   2   8        2.13        1.00      0.65 o 
   6   2   8        1.85        0.50      0.42 o 
   7   2   8        3.59        1.70      0.44 o 
  -3   3   8       56.77       55.47      2.06 o 
  -2   3   8       24.91       24.31      1.18 o 
  -1   3   8       73.65       72.24      2.27 o 
   0   3   8      212.87      201.11      7.48 o 
   1   3   8        4.01        4.94      0.45 o 
   2   3   8      401.36      429.64     11.98 o 
   3   3   8        0.03        0.36      0.57 o 
   4   3   8      396.05      436.52     12.78 o 
   6   3   8      240.59      265.01      6.89 o 
   7   3   8       32.33       31.45      0.99 o 
  -4   4   8       41.63       43.96      1.62 o 
  -3   4   8       13.02        7.91      0.75 o 
  -2   4   8      147.28      153.11      3.97 o 
  -1   4   8      129.56      127.59      3.77 o 
   0   4   8      184.22      174.06      4.46 o 
   1   4   8      143.78      131.14      3.57 o 
   2   4   8      133.15      134.63      3.96 o 
   3   4   8       97.81       98.13      2.70 o 
   4   4   8      123.40      124.15      3.36 o 
   5   4   8       86.48       84.85      2.39 o 
   6   4   8       65.05       67.75      1.95 o 
   7   4   8       23.15       21.57      0.79 o 
  -4   5   8       74.33       65.06      3.14 o 
  -3   5   8        2.22        0.40      0.50 o 
  -2   5   8      129.37      136.48      3.59 o 
  -1   5   8        3.09        0.75      0.49 o 
   0   5   8      108.33      103.34      2.78 o 
   1   5   8        6.42        4.20      0.58 o 
   2   5   8        2.81       -0.42      0.47 o 
   3   5   8        4.25       -0.36      0.36 o 
   4   5   8       13.56        8.69      0.88 o 
   5   5   8       10.89        7.52      0.72 o 
   6   5   8        5.27        4.75      0.46 o 
   7   5   8        9.36        8.14      0.80 o 
  -3   6   8        3.65        1.63      0.39 o 
  -2   6   8        1.58        0.26      0.32 o 
  -1   6   8        9.81        2.74      0.48 o 
   0   6   8       56.16       51.27      3.84 o 
   1   6   8      103.78       95.55      2.93 o 
   2   6   8       50.45       47.42      1.70 o 
   3   6   8      134.43      120.38      3.23 o 
   4   6   8        0.95        0.56      0.33 o 
   5   6   8       62.19       57.29      1.83 o 
   6   6   8        0.51       -0.19      0.31 o 
   7   6   8       18.54       17.71      1.98 o 
  -2   7   8       59.37       56.62      4.09 o 
  -1   7   8       44.81       48.26      4.02 o 
   0   7   8       85.24       87.95      3.73 o 
   1   7   8        7.90        7.09      0.83 o 
   2   7   8       82.72       87.24      2.69 o 
   3   7   8        5.92        3.50      0.92 o 
   4   7   8      141.25      145.12      4.38 o 
   5   7   8       14.13       13.80      0.96 o 
   6   7   8      102.12      104.04      2.84 o 
  -1   8   8        1.39        2.49      0.47 o 
   0   8   8      294.44      321.62     12.38 o 
   1   8   8        0.05        1.11      0.74 o 
   2   8   8      360.35      386.26     15.70 o 
   3   8   8        4.76        3.71      0.59 o 
   4   8   8      152.62      178.73      5.35 o 
   5   8   8       16.10       14.04      0.74 o 
   6   8   8        5.30        5.65      0.47 o 
   0   9   8       30.26       23.57      1.04 o 
   1   9   8       32.03       21.99      1.11 o 
   2   9   8      132.24      107.63      4.88 o 
   3   9   8       53.98       45.38      3.67 o 
   4   9   8      215.54      204.00     12.82 o 
   5   9   8       65.56       53.54      3.93 o 
   1  -1   9       52.89       46.26      2.08 o 
   2  -1   9       93.84       87.30      3.41 o 
  -1   0   9        1.55        0.92      0.31 o 
   0   0   9       10.13        8.11      0.45 o 
   1   0   9        1.04       -0.43      0.43 o 
   2   0   9       46.34       42.63      2.28 o 
   4   0   9       35.42       34.35      2.64 o 
  -2   1   9       84.02       73.21      3.92 o 
  -1   1   9        1.72        1.68      0.38 o 
   0   1   9      204.93      190.32      4.45 o 
   1   1   9       26.00       22.94      1.37 o 
   2   1   9      141.21      148.51      8.00 o 
   3   1   9      130.60      114.89      2.76 o 
   4   1   9       44.13       47.03      1.66 o 
   5   1   9      103.20       78.12      2.66 o 
  -3   2   9       69.65       62.72      2.16 o 
  -2   2   9       35.87       33.95      1.33 o 
  -1   2   9      211.10      196.93      6.75 o 
   0   2   9       97.62       82.52      2.52 o 
   1   2   9      320.89      321.03     12.37 o 
   2   2   9      127.09      112.58      4.80 o 
   3   2   9      148.09      134.84      3.58 o 
   4   2   9       54.62       48.33      1.78 o 
   5   2   9       58.66       49.07      2.22 o 
   6   2   9       17.84       14.44      1.32 o 
  -3   3   9       27.75       27.00      1.07 o 
  -2   3   9        3.55        2.91      0.47 o 
  -1   3   9      108.13       97.19      3.36 o 
   0   3   9        2.78        8.15      0.63 o 
   1   3   9      128.67      123.58      5.01 o 
   2   3   9       42.07       58.84      1.65 o 
   3   3   9      226.77      230.68      5.92 o 
   4   3   9       44.13       59.29      1.99 o 
   5   3   9      281.00      289.90      8.38 o 
   6   3   9        7.94        7.91      0.82 o 
  -3   4   9      121.38       98.51      4.86 o 
  -2   4   9       37.28       40.71      1.55 o 
  -1   4   9      176.92      168.77      7.16 o 
   0   4   9       28.71       32.51      1.61 o 
   1   4   9      251.75      252.39      7.56 o 
   2   4   9        3.49       10.16      0.77 o 
   3   4   9      208.37      209.85      5.43 o 
   4   4   9       12.36       12.99      0.87 o 
   5   4   9       27.10       29.12      1.85 o 
   6   4   9       24.09       23.47      1.15 o 
  -2   5   9        5.75        1.93      0.49 o 
   0   5   9       25.65       17.82      0.89 o 
   1   5   9        2.24       -0.47      0.47 o 
   2   5   9       20.92       17.81      1.41 o 
   3   5   9       31.61       26.37      1.11 o 
   4   5   9       11.27        7.23      0.68 o 
   5   5   9       18.77       15.96      0.88 o 
   6   5   9        6.44        3.40      0.38 o 
  -1   6   9       17.96       13.24      0.93 o 
   0   6   9       23.88       17.51      1.24 o 
   1   6   9       19.69       16.91      0.77 o 
   2   6   9      104.54       92.13      2.75 o 
   3   6   9       22.25       23.25      1.06 o 
   4   6   9      145.22      150.34      8.90 o 
   5   6   9       15.80       19.40      1.30 o 
   6   6   9      167.52      161.89      6.23 o 
  -1   7   9        3.31        2.12      0.34 o 
   0   7   9      141.34      124.29      4.96 o 
   1   7   9       14.51       11.52      1.06 o 
   2   7   9      130.08      127.48      3.35 o 
   3   7   9       15.95       12.84      0.85 o 
   4   7   9      109.96      101.01      6.04 o 
   5   7   9       11.28       10.31      0.86 o 
   6   7   9       55.75       55.47      2.03 o 
   0   8   9        0.54       -0.57      0.57 o 
   1   8   9        0.47       -0.49      0.76 o 
   2   8   9       13.03        7.79      1.65 o 
   3   8   9       11.54        4.56      1.22 o 
   4   8   9       68.22       57.55      2.54 o 
   5   8   9       20.96       14.95      0.78 o 
   2   9   9      196.72      185.53     11.49 o 
   3   9   9       45.43       44.12      3.22 o 
   4   9   9      142.96      133.78      8.39 o 
   1   1  10       21.00       17.69      1.25 o 
   0   2  10       75.02       60.35      3.47 o 
   1   2  10        1.58        0.87      0.31 o 
   2   2  10      102.76       96.78      3.29 o 
   3   2  10        0.84        0.99      0.62 o 
   4   2  10      126.36      116.25      7.68 o 
   0   3  10       12.87        8.88      1.10 o 
   1   3  10        8.59        3.23      0.49 o 
   2   3  10       13.02        8.47      0.81 o 
   3   3  10        4.61        0.23      0.29 o 
   4   3  10       11.08       11.26      0.59 o 
   5   3  10       11.84        7.04      0.70 o 
   0   4  10       18.31       16.68      1.03 o 
   1   4  10       43.37       40.74      1.86 o 
   2   4  10       72.26       71.74      2.96 o 
   4   4  10       77.01       77.01      3.23 o 
   5   4  10        6.05        5.12      0.60 o 
   0   5  10       19.15       23.41      1.17 o 
   1   5  10      260.26      247.71      9.54 o 
   2   5  10        4.76        7.69      0.58 o 
   3   5  10      230.77      227.42      7.68 o 
   4   5  10        0.15        0.51      0.46 o 
   5   5  10      109.17       99.77      4.33 o 
   0   6  10        0.96        4.94      0.61 o 
   1   6  10       29.18       28.29      1.38 o 
   2   6  10       16.43       20.83      0.73 o 
   3   6  10       13.61       14.61      2.08 o 
   4   6  10       70.37       72.97      2.81 o 
   5   6  10       24.25       22.82      1.05 o 
   0   7  10      100.54       98.87      3.85 o 
   1   7  10       73.28       64.96      2.24 o 
   2   7  10      106.30       97.15      4.09 o 
   3   7  10      123.10      114.65      7.66 o 
   4   7  10       26.07       30.78      1.24 o 
   5   7  10       72.16       72.51      2.49 o 
   4   8  10        5.43        5.58      0.51 o 
                                                 
